# Supplementary material for: fMRI data of mixed gambles from the Neuroimaging Analysis Replication and Prediction Study
Source: Sci Data. 2019 Jul 1;6:106. doi: 10.1038/s41597-019-0113-7 (PMC6602933; doi:10.1038/s41597-019-0113-7)
Supplement: Supplementary file 1 — Download metadata file [file 41597_2019_113_MOESM1_ESM.zip]

Archive with 3 entries (3 files):
- s_Schonberg115A_study.txt
- a_Schonberg115A_assay.txt
- i_Investigation.txt
