# Supplementary material for: fMRI data of mixed gambles from the Neuroimaging Analysis Replication and Prediction Study
Source: Sci Data. 2019 Jul 1;6:106. doi: 10.1038/s41597-019-0113-7 (PMC6602933; doi:10.1038/s41597-019-0113-7)
Supplement: Supplementary file 1 — Download metadata file [file 41597_2019_113_MOESM1_ESM.zip › s_Schonberg115A_study.txt]

Source Name	Characteristics[organism]	Term Source REF	Term Accession Number	Characteristics[organism part]	Term Source REF	Term Accession Number	Protocol REF	Sample Name	Factor Value[sex]	Factor Value[experimental condition]	Factor Value[age]
healthy participants	Homo sapiens	NCBITaxon	NCBITaxon:9606	brain	UBERON	UBERON:0000955	Experimental procedures	sub-001	male	equal indifference	24
healthy participants	Homo sapiens	NCBITaxon	NCBITaxon:9606	brain	UBERON	UBERON:0000955	Experimental procedures	sub-002	male	equal range	25
healthy participants	Homo sapiens	NCBITaxon	NCBITaxon:9606	brain	UBERON	UBERON:0000955	Experimental procedures	sub-003	female	equal indifference	27
healthy participants	Homo sapiens	NCBITaxon	NCBITaxon:9606	brain	UBERON	UBERON:0000955	Experimental procedures	sub-004	male	equal range	25
healthy participants	Homo sapiens	NCBITaxon	NCBITaxon:9606	brain	UBERON	UBERON:0000955	Experimental procedures	sub-005	male	equal indifference	27
healthy participants	Homo sapiens	NCBITaxon	NCBITaxon:9606	brain	UBERON	UBERON:0000955	Experimental procedures	sub-006	male	equal range	30
healthy participants	Homo sapiens	NCBITaxon	NCBITaxon:9606	brain	UBERON	UBERON:0000955	Experimental procedures	sub-008	female	equal range	27
healthy participants	Homo sapiens	NCBITaxon	NCBITaxon:9606	brain	UBERON	UBERON:0000955	Experimental procedures	sub-009	male	equal indifference	26
healthy participants	Homo sapiens	NCBITaxon	NCBITaxon:9606	brain	UBERON	UBERON:0000955	Experimental procedures	sub-010	female	equal range	21
healthy participants	Homo sapiens	NCBITaxon	NCBITaxon:9606	brain	UBERON	UBERON:0000955	Experimental procedures	sub-011	male	equal indifference	30
healthy participants	Homo sapiens	NCBITaxon	NCBITaxon:9606	brain	UBERON	UBERON:0000955	Experimental procedures	sub-013	male	equal indifference	26
healthy participants	Homo sapiens	NCBITaxon	NCBITaxon:9606	brain	UBERON	UBERON:0000955	Experimental procedures	sub-014	female	equal range	30
healthy participants	Homo sapiens	NCBITaxon	NCBITaxon:9606	brain	UBERON	UBERON:0000955	Experimental procedures	sub-015	female	equal indifference	26
healthy participants	Homo sapiens	NCBITaxon	NCBITaxon:9606	brain	UBERON	UBERON:0000955	Experimental procedures	sub-016	female	equal range	20
healthy participants	Homo sapiens	NCBITaxon	NCBITaxon:9606	brain	UBERON	UBERON:0000955	Experimental procedures	sub-017	female	equal indifference	24
healthy participants	Homo sapiens	NCBITaxon	NCBITaxon:9606	brain	UBERON	UBERON:0000955	Experimental procedures	sub-018	female	equal range	22
healthy participants	Homo sapiens	NCBITaxon	NCBITaxon:9606	brain	UBERON	UBERON:0000955	Experimental procedures	sub-019	male	equal indifference	25
healthy participants	Homo sapiens	NCBITaxon	NCBITaxon:9606	brain	UBERON	UBERON:0000955	Experimental procedures	sub-020	male	equal range	22
healthy participants	Homo sapiens	NCBITaxon	NCBITaxon:9606	brain	UBERON	UBERON:0000955	Experimental procedures	sub-021	female	equal indifference	22
healthy participants	Homo sapiens	NCBITaxon	NCBITaxon:9606	brain	UBERON	UBERON:0000955	Experimental procedures	sub-022	male	equal range	27
healthy participants	Homo sapiens	NCBITaxon	NCBITaxon:9606	brain	UBERON	UBERON:0000955	Experimental procedures	sub-024	male	equal range	21
healthy participants	Homo sapiens	NCBITaxon	NCBITaxon:9606	brain	UBERON	UBERON:0000955	Experimental procedures	sub-025	male	equal indifference	25
healthy participants	Homo sapiens	NCBITaxon	NCBITaxon:9606	brain	UBERON	UBERON:0000955	Experimental procedures	sub-026	male	equal range	24
healthy participants	Homo sapiens	NCBITaxon	NCBITaxon:9606	brain	UBERON	UBERON:0000955	Experimental procedures	sub-027	female	equal indifference	27
healthy participants	Homo sapiens	NCBITaxon	NCBITaxon:9606	brain	UBERON	UBERON:0000955	Experimental procedures	sub-029	male	equal indifference	25
healthy participants	Homo sapiens	NCBITaxon	NCBITaxon:9606	brain	UBERON	UBERON:0000955	Experimental procedures	sub-030	female	equal range	24
healthy participants	Homo sapiens	NCBITaxon	NCBITaxon:9606	brain	UBERON	UBERON:0000955	Experimental procedures	sub-032	female	equal range	23
healthy participants	Homo sapiens	NCBITaxon	NCBITaxon:9606	brain	UBERON	UBERON:0000955	Experimental procedures	sub-033	male	equal indifference	23
healthy participants	Homo sapiens	NCBITaxon	NCBITaxon:9606	brain	UBERON	UBERON:0000955	Experimental procedures	sub-035	male	equal indifference	32
healthy participants	Homo sapiens	NCBITaxon	NCBITaxon:9606	brain	UBERON	UBERON:0000955	Experimental procedures	sub-036	female	equal range	24
healthy participants	Homo sapiens	NCBITaxon	NCBITaxon:9606	brain	UBERON	UBERON:0000955	Experimental procedures	sub-037	female	equal indifference	25
healthy participants	Homo sapiens	NCBITaxon	NCBITaxon:9606	brain	UBERON	UBERON:0000955	Experimental procedures	sub-038	male	equal range	25
healthy participants	Homo sapiens	NCBITaxon	NCBITaxon:9606	brain	UBERON	UBERON:0000955	Experimental procedures	sub-039	female	equal indifference	28
healthy participants	Homo sapiens	NCBITaxon	NCBITaxon:9606	brain	UBERON	UBERON:0000955	Experimental procedures	sub-040	male	equal range	22
healthy participants	Homo sapiens	NCBITaxon	NCBITaxon:9606	brain	UBERON	UBERON:0000955	Experimental procedures	sub-041	female	equal indifference	27
healthy participants	Homo sapiens	NCBITaxon	NCBITaxon:9606	brain	UBERON	UBERON:0000955	Experimental procedures	sub-043	male	equal indifference	28
healthy participants	Homo sapiens	NCBITaxon	NCBITaxon:9606	brain	UBERON	UBERON:0000955	Experimental procedures	sub-044	male	equal range	23
healthy participants	Homo sapiens	NCBITaxon	NCBITaxon:9606	brain	UBERON	UBERON:0000955	Experimental procedures	sub-045	female	equal indifference	28
healthy participants	Homo sapiens	NCBITaxon	NCBITaxon:9606	brain	UBERON	UBERON:0000955	Experimental procedures	sub-046	male	equal range	25
healthy participants	Homo sapiens	NCBITaxon	NCBITaxon:9606	brain	UBERON	UBERON:0000955	Experimental procedures	sub-047	male	equal indifference	27
healthy participants	Homo sapiens	NCBITaxon	NCBITaxon:9606	brain	UBERON	UBERON:0000955	Experimental procedures	sub-049	female	equal indifference	27
healthy participants	Homo sapiens	NCBITaxon	NCBITaxon:9606	brain	UBERON	UBERON:0000955	Experimental procedures	sub-050	male	equal range	34
healthy participants	Homo sapiens	NCBITaxon	NCBITaxon:9606	brain	UBERON	UBERON:0000955	Experimental procedures	sub-051	female	equal indifference	28
healthy participants	Homo sapiens	NCBITaxon	NCBITaxon:9606	brain	UBERON	UBERON:0000955	Experimental procedures	sub-052	male	equal range	22
healthy participants	Homo sapiens	NCBITaxon	NCBITaxon:9606	brain	UBERON	UBERON:0000955	Experimental procedures	sub-053	female	equal indifference	30
healthy participants	Homo sapiens	NCBITaxon	NCBITaxon:9606	brain	UBERON	UBERON:0000955	Experimental procedures	sub-054	female	equal range	35
healthy participants	Homo sapiens	NCBITaxon	NCBITaxon:9606	brain	UBERON	UBERON:0000955	Experimental procedures	sub-055	female	equal indifference	37
healthy participants	Homo sapiens	NCBITaxon	NCBITaxon:9606	brain	UBERON	UBERON:0000955	Experimental procedures	sub-056	female	equal range	22
healthy participants	Homo sapiens	NCBITaxon	NCBITaxon:9606	brain	UBERON	UBERON:0000955	Experimental procedures	sub-057	female	equal indifference	23
healthy participants	Homo sapiens	NCBITaxon	NCBITaxon:9606	brain	UBERON	UBERON:0000955	Experimental procedures	sub-058	female	equal range	25
healthy participants	Homo sapiens	NCBITaxon	NCBITaxon:9606	brain	UBERON	UBERON:0000955	Experimental procedures	sub-059	male	equal indifference	24
healthy participants	Homo sapiens	NCBITaxon	NCBITaxon:9606	brain	UBERON	UBERON:0000955	Experimental procedures	sub-060	female	equal range	27
healthy participants	Homo sapiens	NCBITaxon	NCBITaxon:9606	brain	UBERON	UBERON:0000955	Experimental procedures	sub-061	female	equal indifference	32
healthy participants	Homo sapiens	NCBITaxon	NCBITaxon:9606	brain	UBERON	UBERON:0000955	Experimental procedures	sub-062	female	equal range	23
healthy participants	Homo sapiens	NCBITaxon	NCBITaxon:9606	brain	UBERON	UBERON:0000955	Experimental procedures	sub-063	female	equal indifference	25
healthy participants	Homo sapiens	NCBITaxon	NCBITaxon:9606	brain	UBERON	UBERON:0000955	Experimental procedures	sub-064	male	equal range	24
healthy participants	Homo sapiens	NCBITaxon	NCBITaxon:9606	brain	UBERON	UBERON:0000955	Experimental procedures	sub-066	male	equal range	27
healthy participants	Homo sapiens	NCBITaxon	NCBITaxon:9606	brain	UBERON	UBERON:0000955	Experimental procedures	sub-067	female	equal indifference	24
healthy participants	Homo sapiens	NCBITaxon	NCBITaxon:9606	brain	UBERON	UBERON:0000955	Experimental procedures	sub-068	male	equal range	19
healthy participants	Homo sapiens	NCBITaxon	NCBITaxon:9606	brain	UBERON	UBERON:0000955	Experimental procedures	sub-069	female	equal indifference	23
healthy participants	Homo sapiens	NCBITaxon	NCBITaxon:9606	brain	UBERON	UBERON:0000955	Experimental procedures	sub-070	female	equal range	22
healthy participants	Homo sapiens	NCBITaxon	NCBITaxon:9606	brain	UBERON	UBERON:0000955	Experimental procedures	sub-071	female	equal indifference	21
healthy participants	Homo sapiens	NCBITaxon	NCBITaxon:9606	brain	UBERON	UBERON:0000955	Experimental procedures	sub-072	female	equal range	22
healthy participants	Homo sapiens	NCBITaxon	NCBITaxon:9606	brain	UBERON	UBERON:0000955	Experimental procedures	sub-073	male	equal indifference	23
healthy participants	Homo sapiens	NCBITaxon	NCBITaxon:9606	brain	UBERON	UBERON:0000955	Experimental procedures	sub-074	female	equal range	24
healthy participants	Homo sapiens	NCBITaxon	NCBITaxon:9606	brain	UBERON	UBERON:0000955	Experimental procedures	sub-075	female	equal indifference	23
healthy participants	Homo sapiens	NCBITaxon	NCBITaxon:9606	brain	UBERON	UBERON:0000955	Experimental procedures	sub-076	male	equal range	33
healthy participants	Homo sapiens	NCBITaxon	NCBITaxon:9606	brain	UBERON	UBERON:0000955	Experimental procedures	sub-077	male	equal indifference	22
healthy participants	Homo sapiens	NCBITaxon	NCBITaxon:9606	brain	UBERON	UBERON:0000955	Experimental procedures	sub-079	female	equal indifference	28
healthy participants	Homo sapiens	NCBITaxon	NCBITaxon:9606	brain	UBERON	UBERON:0000955	Experimental procedures	sub-080	female	equal range	31
healthy participants	Homo sapiens	NCBITaxon	NCBITaxon:9606	brain	UBERON	UBERON:0000955	Experimental procedures	sub-081	female	equal indifference	33
healthy participants	Homo sapiens	NCBITaxon	NCBITaxon:9606	brain	UBERON	UBERON:0000955	Experimental procedures	sub-082	female	equal range	31
healthy participants	Homo sapiens	NCBITaxon	NCBITaxon:9606	brain	UBERON	UBERON:0000955	Experimental procedures	sub-083	male	equal indifference	26
healthy participants	Homo sapiens	NCBITaxon	NCBITaxon:9606	brain	UBERON	UBERON:0000955	Experimental procedures	sub-084	male	equal range	26
healthy participants	Homo sapiens	NCBITaxon	NCBITaxon:9606	brain	UBERON	UBERON:0000955	Experimental procedures	sub-085	male	equal indifference	26
healthy participants	Homo sapiens	NCBITaxon	NCBITaxon:9606	brain	UBERON	UBERON:0000955	Experimental procedures	sub-087	female	equal indifference	22
healthy participants	Homo sapiens	NCBITaxon	NCBITaxon:9606	brain	UBERON	UBERON:0000955	Experimental procedures	sub-088	female	equal range	22
healthy participants	Homo sapiens	NCBITaxon	NCBITaxon:9606	brain	UBERON	UBERON:0000955	Experimental procedures	sub-089	male	equal indifference	26
healthy participants	Homo sapiens	NCBITaxon	NCBITaxon:9606	brain	UBERON	UBERON:0000955	Experimental procedures	sub-090	female	equal range	22
healthy participants	Homo sapiens	NCBITaxon	NCBITaxon:9606	brain	UBERON	UBERON:0000955	Experimental procedures	sub-092	female	equal range	28
healthy participants	Homo sapiens	NCBITaxon	NCBITaxon:9606	brain	UBERON	UBERON:0000955	Experimental procedures	sub-093	female	equal indifference	30
healthy participants	Homo sapiens	NCBITaxon	NCBITaxon:9606	brain	UBERON	UBERON:0000955	Experimental procedures	sub-094	male	equal range	24
healthy participants	Homo sapiens	NCBITaxon	NCBITaxon:9606	brain	UBERON	UBERON:0000955	Experimental procedures	sub-095	male	equal indifference	26
healthy participants	Homo sapiens	NCBITaxon	NCBITaxon:9606	brain	UBERON	UBERON:0000955	Experimental procedures	sub-096	female	equal range	22
healthy participants	Homo sapiens	NCBITaxon	NCBITaxon:9606	brain	UBERON	UBERON:0000955	Experimental procedures	sub-098	male	equal range	27
healthy participants	Homo sapiens	NCBITaxon	NCBITaxon:9606	brain	UBERON	UBERON:0000955	Experimental procedures	sub-099	male	equal indifference	27
healthy participants	Homo sapiens	NCBITaxon	NCBITaxon:9606	brain	UBERON	UBERON:0000955	Experimental procedures	sub-100	male	equal range	30
healthy participants	Homo sapiens	NCBITaxon	NCBITaxon:9606	brain	UBERON	UBERON:0000955	Experimental procedures	sub-102	female	equal range	18
healthy participants	Homo sapiens	NCBITaxon	NCBITaxon:9606	brain	UBERON	UBERON:0000955	Experimental procedures	sub-103	female	equal indifference	26
healthy participants	Homo sapiens	NCBITaxon	NCBITaxon:9606	brain	UBERON	UBERON:0000955	Experimental procedures	sub-104	male	equal range	25
healthy participants	Homo sapiens	NCBITaxon	NCBITaxon:9606	brain	UBERON	UBERON:0000955	Experimental procedures	sub-105	female	equal indifference	26
healthy participants	Homo sapiens	NCBITaxon	NCBITaxon:9606	brain	UBERON	UBERON:0000955	Experimental procedures	sub-106	female	equal range	22
healthy participants	Homo sapiens	NCBITaxon	NCBITaxon:9606	brain	UBERON	UBERON:0000955	Experimental procedures	sub-107	male	equal indifference	25
healthy participants	Homo sapiens	NCBITaxon	NCBITaxon:9606	brain	UBERON	UBERON:0000955	Experimental procedures	sub-108	female	equal range	30
healthy participants	Homo sapiens	NCBITaxon	NCBITaxon:9606	brain	UBERON	UBERON:0000955	Experimental procedures	sub-109	male	equal indifference	27
healthy participants	Homo sapiens	NCBITaxon	NCBITaxon:9606	brain	UBERON	UBERON:0000955	Experimental procedures	sub-110	female	equal range	21
healthy participants	Homo sapiens	NCBITaxon	NCBITaxon:9606	brain	UBERON	UBERON:0000955	Experimental procedures	sub-112	male	equal range	31
healthy participants	Homo sapiens	NCBITaxon	NCBITaxon:9606	brain	UBERON	UBERON:0000955	Experimental procedures	sub-113	female	equal indifference	21
healthy participants	Homo sapiens	NCBITaxon	NCBITaxon:9606	brain	UBERON	UBERON:0000955	Experimental procedures	sub-114	female	equal range	33
healthy participants	Homo sapiens	NCBITaxon	NCBITaxon:9606	brain	UBERON	UBERON:0000955	Experimental procedures	sub-115	male	equal indifference	25
healthy participants	Homo sapiens	NCBITaxon	NCBITaxon:9606	brain	UBERON	UBERON:0000955	Experimental procedures	sub-116	female	equal range	22
healthy participants	Homo sapiens	NCBITaxon	NCBITaxon:9606	brain	UBERON	UBERON:0000955	Experimental procedures	sub-117	female	equal indifference	24
healthy participants	Homo sapiens	NCBITaxon	NCBITaxon:9606	brain	UBERON	UBERON:0000955	Experimental procedures	sub-118	female	equal range	23
healthy participants	Homo sapiens	NCBITaxon	NCBITaxon:9606	brain	UBERON	UBERON:0000955	Experimental procedures	sub-119	female	equal indifference	26
healthy participants	Homo sapiens	NCBITaxon	NCBITaxon:9606	brain	UBERON	UBERON:0000955	Experimental procedures	sub-120	female	equal range	20
healthy participants	Homo sapiens	NCBITaxon	NCBITaxon:9606	brain	UBERON	UBERON:0000955	Experimental procedures	sub-121	female	equal indifference	25
healthy participants	Homo sapiens	NCBITaxon	NCBITaxon:9606	brain	UBERON	UBERON:0000955	Experimental procedures	sub-123	male	equal indifference	24
healthy participants	Homo sapiens	NCBITaxon	NCBITaxon:9606	brain	UBERON	UBERON:0000955	Experimental procedures	sub-124	male	equal range	25
