# Supplementary material for: fMRI data of mixed gambles from the Neuroimaging Analysis Replication and Prediction Study
Source: Sci Data. 2019 Jul 1;6:106. doi: 10.1038/s41597-019-0113-7 (PMC6602933; doi:10.1038/s41597-019-0113-7)
Supplement: Supplementary file 1 — Download metadata file [file 41597_2019_113_MOESM1_ESM.zip › a_Schonberg115A_assay.txt]

Sample Name	Protocol REF	Parameter Value[instrument]	Parameter Value[manufacturer]	Assay Name	Raw Data File	Comment[Data Repository]	Comment[Data Record Accession]	Comment[Data Record URI]	Protocol REF	Derived Data File	Comment[Data Repository]	Comment[Data Record Accession]	Comment[Data Record URI]
sub-001	MRI data acquisition	3T Prisma	Siemens	sub-001_T1w.nii.gz	sub-001_T1w.nii.gz	OpenNeuro	doi:10.18112/openneuro.ds001734.v1.0.4	https://doi.org/10.18112/openneuro.ds001734.v1.0.4	MRI pre-processing	derivatives/sub-001/anat/sub-001_T1w_preproc.nii.gz	OpenNeuro	doi:10.18112/openneuro.ds001734.v1.0.4	https://doi.org/10.18112/openneuro.ds001734.v1.0.4
sub-001	MRI data acquisition	3T Prisma	Siemens	sub-001_task-MGT_run-01_bold.nii.gz	sub-001_task-MGT_run-01_bold.nii.gz	OpenNeuro	doi:10.18112/openneuro.ds001734.v1.0.4	https://doi.org/10.18112/openneuro.ds001734.v1.0.4	MRI pre-processing	derivatives/sub-001/func/sub-001_task-MGT_run-01_bold_space-MNI152NLin2009cAsym_preproc.nii.gz	OpenNeuro	doi:10.18112/openneuro.ds001734.v1.0.4	https://doi.org/10.18112/openneuro.ds001734.v1.0.4
sub-001	MRI data acquisition	3T Prisma	Siemens	sub-001_task-MGT_run-02_bold.nii.gz	sub-001_task-MGT_run-02_bold.nii.gz	OpenNeuro	doi:10.18112/openneuro.ds001734.v1.0.4	https://doi.org/10.18112/openneuro.ds001734.v1.0.4	MRI pre-processing	derivatives/sub-001/func/sub-001_task-MGT_run-02_bold_space-MNI152NLin2009cAsym_preproc.nii.gz	OpenNeuro	doi:10.18112/openneuro.ds001734.v1.0.4	https://doi.org/10.18112/openneuro.ds001734.v1.0.4
sub-001	MRI data acquisition	3T Prisma	Siemens	sub-001_task-MGT_run-03_bold.nii.gz	sub-001_task-MGT_run-03_bold.nii.gz	OpenNeuro	doi:10.18112/openneuro.ds001734.v1.0.4	https://doi.org/10.18112/openneuro.ds001734.v1.0.4	MRI pre-processing	derivatives/sub-001/func/sub-001_task-MGT_run-03_bold_space-MNI152NLin2009cAsym_preproc.nii.gz	OpenNeuro	doi:10.18112/openneuro.ds001734.v1.0.4	https://doi.org/10.18112/openneuro.ds001734.v1.0.4
sub-001	MRI data acquisition	3T Prisma	Siemens	sub-001_task-MGT_run-04_bold.nii.gz	sub-001_task-MGT_run-04_bold.nii.gz	OpenNeuro	doi:10.18112/openneuro.ds001734.v1.0.4	https://doi.org/10.18112/openneuro.ds001734.v1.0.4	MRI pre-processing	derivatives/sub-001/func/sub-001_task-MGT_run-04_bold_space-MNI152NLin2009cAsym_preproc.nii.gz	OpenNeuro	doi:10.18112/openneuro.ds001734.v1.0.4	https://doi.org/10.18112/openneuro.ds001734.v1.0.4
sub-002	MRI data acquisition	3T Prisma	Siemens	sub-002_T1w.nii.gz	sub-002_T1w.nii.gz	OpenNeuro	doi:10.18112/openneuro.ds001734.v1.0.4	https://doi.org/10.18112/openneuro.ds001734.v1.0.4	MRI pre-processing	derivatives/sub-002/anat/sub-002_T1w_preproc.nii.gz	OpenNeuro	doi:10.18112/openneuro.ds001734.v1.0.4	https://doi.org/10.18112/openneuro.ds001734.v1.0.4
sub-002	MRI data acquisition	3T Prisma	Siemens	sub-002_task-MGT_run-01_bold.nii.gz	sub-002_task-MGT_run-01_bold.nii.gz	OpenNeuro	doi:10.18112/openneuro.ds001734.v1.0.4	https://doi.org/10.18112/openneuro.ds001734.v1.0.4	MRI pre-processing	derivatives/sub-002/func/sub-002_task-MGT_run-01_bold_space-MNI152NLin2009cAsym_preproc.nii.gz	OpenNeuro	doi:10.18112/openneuro.ds001734.v1.0.4	https://doi.org/10.18112/openneuro.ds001734.v1.0.4
sub-002	MRI data acquisition	3T Prisma	Siemens	sub-002_task-MGT_run-02_bold.nii.gz	sub-002_task-MGT_run-02_bold.nii.gz	OpenNeuro	doi:10.18112/openneuro.ds001734.v1.0.4	https://doi.org/10.18112/openneuro.ds001734.v1.0.4	MRI pre-processing	derivatives/sub-002/func/sub-002_task-MGT_run-02_bold_space-MNI152NLin2009cAsym_preproc.nii.gz	OpenNeuro	doi:10.18112/openneuro.ds001734.v1.0.4	https://doi.org/10.18112/openneuro.ds001734.v1.0.4
sub-002	MRI data acquisition	3T Prisma	Siemens	sub-002_task-MGT_run-03_bold.nii.gz	sub-002_task-MGT_run-03_bold.nii.gz	OpenNeuro	doi:10.18112/openneuro.ds001734.v1.0.4	https://doi.org/10.18112/openneuro.ds001734.v1.0.4	MRI pre-processing	derivatives/sub-002/func/sub-002_task-MGT_run-03_bold_space-MNI152NLin2009cAsym_preproc.nii.gz	OpenNeuro	doi:10.18112/openneuro.ds001734.v1.0.4	https://doi.org/10.18112/openneuro.ds001734.v1.0.4
sub-002	MRI data acquisition	3T Prisma	Siemens	sub-002_task-MGT_run-04_bold.nii.gz	sub-002_task-MGT_run-04_bold.nii.gz	OpenNeuro	doi:10.18112/openneuro.ds001734.v1.0.4	https://doi.org/10.18112/openneuro.ds001734.v1.0.4	MRI pre-processing	derivatives/sub-002/func/sub-002_task-MGT_run-04_bold_space-MNI152NLin2009cAsym_preproc.nii.gz	OpenNeuro	doi:10.18112/openneuro.ds001734.v1.0.4	https://doi.org/10.18112/openneuro.ds001734.v1.0.4
sub-003	MRI data acquisition	3T Prisma	Siemens	sub-003_T1w.nii.gz	sub-003_T1w.nii.gz	OpenNeuro	doi:10.18112/openneuro.ds001734.v1.0.4	https://doi.org/10.18112/openneuro.ds001734.v1.0.4	MRI pre-processing	derivatives/sub-003/anat/sub-003_t1w_preproc.nii.gz	OpenNeuro	doi:10.18112/openneuro.ds001734.v1.0.4	https://doi.org/10.18112/openneuro.ds001734.v1.0.4
sub-003	MRI data acquisition	3T Prisma	Siemens	sub-003_task-MGT_run-01_bold.nii.gz	sub-003_task-MGT_run-01_bold.nii.gz	OpenNeuro	doi:10.18112/openneuro.ds001734.v1.0.4	https://doi.org/10.18112/openneuro.ds001734.v1.0.4	MRI pre-processing	derivatives/sub-003/func/sub-003_task-MGT_run-01_bold_space-MNI152NLin2009cAsym_preproc.nii.gz	OpenNeuro	doi:10.18112/openneuro.ds001734.v1.0.4	https://doi.org/10.18112/openneuro.ds001734.v1.0.4
sub-003	MRI data acquisition	3T Prisma	Siemens	sub-003_task-MGT_run-02_bold.nii.gz	sub-003_task-MGT_run-02_bold.nii.gz	OpenNeuro	doi:10.18112/openneuro.ds001734.v1.0.4	https://doi.org/10.18112/openneuro.ds001734.v1.0.4	MRI pre-processing	derivatives/sub-003/func/sub-003_task-MGT_run-02_bold_space-MNI152NLin2009cAsym_preproc.nii.gz	OpenNeuro	doi:10.18112/openneuro.ds001734.v1.0.4	https://doi.org/10.18112/openneuro.ds001734.v1.0.4
sub-003	MRI data acquisition	3T Prisma	Siemens	sub-003_task-MGT_run-03_bold.nii.gz	sub-003_task-MGT_run-03_bold.nii.gz	OpenNeuro	doi:10.18112/openneuro.ds001734.v1.0.4	https://doi.org/10.18112/openneuro.ds001734.v1.0.4	MRI pre-processing	derivatives/sub-003/func/sub-003_task-MGT_run-03_bold_space-MNI152NLin2009cAsym_preproc.nii.gz	OpenNeuro	doi:10.18112/openneuro.ds001734.v1.0.4	https://doi.org/10.18112/openneuro.ds001734.v1.0.4
sub-003	MRI data acquisition	3T Prisma	Siemens	sub-003_task-MGT_run-04_bold.nii.gz	sub-003_task-MGT_run-04_bold.nii.gz	OpenNeuro	doi:10.18112/openneuro.ds001734.v1.0.4	https://doi.org/10.18112/openneuro.ds001734.v1.0.4	MRI pre-processing	derivatives/sub-003/func/sub-003_task-MGT_run-04_bold_space-MNI152NLin2009cAsym_preproc.nii.gz	OpenNeuro	doi:10.18112/openneuro.ds001734.v1.0.4	https://doi.org/10.18112/openneuro.ds001734.v1.0.4
sub-004	MRI data acquisition	3T Prisma	Siemens	sub-004_T1w.nii.gz	sub-004_T1w.nii.gz	OpenNeuro	doi:10.18112/openneuro.ds001734.v1.0.4	https://doi.org/10.18112/openneuro.ds001734.v1.0.4	MRI pre-processing	derivatives/sub-004/anat/sub-004_t1w_preproc.nii.gz	OpenNeuro	doi:10.18112/openneuro.ds001734.v1.0.4	https://doi.org/10.18112/openneuro.ds001734.v1.0.4
sub-004	MRI data acquisition	3T Prisma	Siemens	sub-004_task-MGT_run-01_bold.nii.gz	sub-004_task-MGT_run-01_bold.nii.gz	OpenNeuro	doi:10.18112/openneuro.ds001734.v1.0.4	https://doi.org/10.18112/openneuro.ds001734.v1.0.4	MRI pre-processing	derivatives/sub-004/func/sub-004_task-MGT_run-01_bold_space-MNI152NLin2009cAsym_preproc.nii.gz	OpenNeuro	doi:10.18112/openneuro.ds001734.v1.0.4	https://doi.org/10.18112/openneuro.ds001734.v1.0.4
sub-004	MRI data acquisition	3T Prisma	Siemens	sub-004_task-MGT_run-02_bold.nii.gz	sub-004_task-MGT_run-02_bold.nii.gz	OpenNeuro	doi:10.18112/openneuro.ds001734.v1.0.4	https://doi.org/10.18112/openneuro.ds001734.v1.0.4	MRI pre-processing	derivatives/sub-004/func/sub-004_task-MGT_run-02_bold_space-MNI152NLin2009cAsym_preproc.nii.gz	OpenNeuro	doi:10.18112/openneuro.ds001734.v1.0.4	https://doi.org/10.18112/openneuro.ds001734.v1.0.4
sub-004	MRI data acquisition	3T Prisma	Siemens	sub-004_task-MGT_run-03_bold.nii.gz	sub-004_task-MGT_run-03_bold.nii.gz	OpenNeuro	doi:10.18112/openneuro.ds001734.v1.0.4	https://doi.org/10.18112/openneuro.ds001734.v1.0.4	MRI pre-processing	derivatives/sub-004/func/sub-004_task-MGT_run-03_bold_space-MNI152NLin2009cAsym_preproc.nii.gz	OpenNeuro	doi:10.18112/openneuro.ds001734.v1.0.4	https://doi.org/10.18112/openneuro.ds001734.v1.0.4
sub-004	MRI data acquisition	3T Prisma	Siemens	sub-004_task-MGT_run-04_bold.nii.gz	sub-004_task-MGT_run-04_bold.nii.gz	OpenNeuro	doi:10.18112/openneuro.ds001734.v1.0.4	https://doi.org/10.18112/openneuro.ds001734.v1.0.4	MRI pre-processing	derivatives/sub-004/func/sub-004_task-MGT_run-04_bold_space-MNI152NLin2009cAsym_preproc.nii.gz	OpenNeuro	doi:10.18112/openneuro.ds001734.v1.0.4	https://doi.org/10.18112/openneuro.ds001734.v1.0.4
sub-005	MRI data acquisition	3T Prisma	Siemens	sub-005_T1w.nii.gz	sub-005_T1w.nii.gz	OpenNeuro	doi:10.18112/openneuro.ds001734.v1.0.4	https://doi.org/10.18112/openneuro.ds001734.v1.0.4	MRI pre-processing	derivatives/sub-005/anat/sub-005_t1w_preproc.nii.gz	OpenNeuro	doi:10.18112/openneuro.ds001734.v1.0.4	https://doi.org/10.18112/openneuro.ds001734.v1.0.4
sub-005	MRI data acquisition	3T Prisma	Siemens	sub-005_task-MGT_run-01_bold.nii.gz	sub-005_task-MGT_run-01_bold.nii.gz	OpenNeuro	doi:10.18112/openneuro.ds001734.v1.0.4	https://doi.org/10.18112/openneuro.ds001734.v1.0.4	MRI pre-processing	derivatives/sub-005/func/sub-005_task-MGT_run-01_bold_space-MNI152NLin2009cAsym_preproc.nii.gz	OpenNeuro	doi:10.18112/openneuro.ds001734.v1.0.4	https://doi.org/10.18112/openneuro.ds001734.v1.0.4
sub-005	MRI data acquisition	3T Prisma	Siemens	sub-005_task-MGT_run-02_bold.nii.gz	sub-005_task-MGT_run-02_bold.nii.gz	OpenNeuro	doi:10.18112/openneuro.ds001734.v1.0.4	https://doi.org/10.18112/openneuro.ds001734.v1.0.4	MRI pre-processing	derivatives/sub-005/func/sub-005_task-MGT_run-02_bold_space-MNI152NLin2009cAsym_preproc.nii.gz	OpenNeuro	doi:10.18112/openneuro.ds001734.v1.0.4	https://doi.org/10.18112/openneuro.ds001734.v1.0.4
sub-005	MRI data acquisition	3T Prisma	Siemens	sub-005_task-MGT_run-03_bold.nii.gz	sub-005_task-MGT_run-03_bold.nii.gz	OpenNeuro	doi:10.18112/openneuro.ds001734.v1.0.4	https://doi.org/10.18112/openneuro.ds001734.v1.0.4	MRI pre-processing	derivatives/sub-005/func/sub-005_task-MGT_run-03_bold_space-MNI152NLin2009cAsym_preproc.nii.gz	OpenNeuro	doi:10.18112/openneuro.ds001734.v1.0.4	https://doi.org/10.18112/openneuro.ds001734.v1.0.4
sub-005	MRI data acquisition	3T Prisma	Siemens	sub-005_task-MGT_run-04_bold.nii.gz	sub-005_task-MGT_run-04_bold.nii.gz	OpenNeuro	doi:10.18112/openneuro.ds001734.v1.0.4	https://doi.org/10.18112/openneuro.ds001734.v1.0.4	MRI pre-processing	derivatives/sub-005/func/sub-005_task-MGT_run-04_bold_space-MNI152NLin2009cAsym_preproc.nii.gz	OpenNeuro	doi:10.18112/openneuro.ds001734.v1.0.4	https://doi.org/10.18112/openneuro.ds001734.v1.0.4
sub-006	MRI data acquisition	3T Prisma	Siemens	sub-006_T1w.nii.gz	sub-006_T1w.nii.gz	OpenNeuro	doi:10.18112/openneuro.ds001734.v1.0.4	https://doi.org/10.18112/openneuro.ds001734.v1.0.4	MRI pre-processing	derivatives/sub-006/anat/sub-006_t1w_preproc.nii.gz	OpenNeuro	doi:10.18112/openneuro.ds001734.v1.0.4	https://doi.org/10.18112/openneuro.ds001734.v1.0.4
sub-006	MRI data acquisition	3T Prisma	Siemens	sub-006_task-MGT_run-01_bold.nii.gz	sub-006_task-MGT_run-01_bold.nii.gz	OpenNeuro	doi:10.18112/openneuro.ds001734.v1.0.4	https://doi.org/10.18112/openneuro.ds001734.v1.0.4	MRI pre-processing	derivatives/sub-006/func/sub-006_task-MGT_run-01_bold_space-MNI152NLin2009cAsym_preproc.nii.gz	OpenNeuro	doi:10.18112/openneuro.ds001734.v1.0.4	https://doi.org/10.18112/openneuro.ds001734.v1.0.4
sub-006	MRI data acquisition	3T Prisma	Siemens	sub-006_task-MGT_run-02_bold.nii.gz	sub-006_task-MGT_run-02_bold.nii.gz	OpenNeuro	doi:10.18112/openneuro.ds001734.v1.0.4	https://doi.org/10.18112/openneuro.ds001734.v1.0.4	MRI pre-processing	derivatives/sub-006/func/sub-006_task-MGT_run-02_bold_space-MNI152NLin2009cAsym_preproc.nii.gz	OpenNeuro	doi:10.18112/openneuro.ds001734.v1.0.4	https://doi.org/10.18112/openneuro.ds001734.v1.0.4
sub-006	MRI data acquisition	3T Prisma	Siemens	sub-006_task-MGT_run-03_bold.nii.gz	sub-006_task-MGT_run-03_bold.nii.gz	OpenNeuro	doi:10.18112/openneuro.ds001734.v1.0.4	https://doi.org/10.18112/openneuro.ds001734.v1.0.4	MRI pre-processing	derivatives/sub-006/func/sub-006_task-MGT_run-03_bold_space-MNI152NLin2009cAsym_preproc.nii.gz	OpenNeuro	doi:10.18112/openneuro.ds001734.v1.0.4	https://doi.org/10.18112/openneuro.ds001734.v1.0.4
sub-006	MRI data acquisition	3T Prisma	Siemens	sub-006_task-MGT_run-04_bold.nii.gz	sub-006_task-MGT_run-04_bold.nii.gz	OpenNeuro	doi:10.18112/openneuro.ds001734.v1.0.4	https://doi.org/10.18112/openneuro.ds001734.v1.0.4	MRI pre-processing	derivatives/sub-006/func/sub-006_task-MGT_run-04_bold_space-MNI152NLin2009cAsym_preproc.nii.gz	OpenNeuro	doi:10.18112/openneuro.ds001734.v1.0.4	https://doi.org/10.18112/openneuro.ds001734.v1.0.4
sub-008	MRI data acquisition	3T Prisma	Siemens	sub-008_T1w.nii.gz	sub-008_T1w.nii.gz	OpenNeuro	doi:10.18112/openneuro.ds001734.v1.0.4	https://doi.org/10.18112/openneuro.ds001734.v1.0.4	MRI pre-processing	derivatives/sub-008/anat/sub-008_t1w_preproc.nii.gz	OpenNeuro	doi:10.18112/openneuro.ds001734.v1.0.4	https://doi.org/10.18112/openneuro.ds001734.v1.0.4
sub-008	MRI data acquisition	3T Prisma	Siemens	sub-008_task-MGT_run-01_bold.nii.gz	sub-008_task-MGT_run-01_bold.nii.gz	OpenNeuro	doi:10.18112/openneuro.ds001734.v1.0.4	https://doi.org/10.18112/openneuro.ds001734.v1.0.4	MRI pre-processing	derivatives/sub-008/func/sub-008_task-MGT_run-01_bold_space-MNI152NLin2009cAsym_preproc.nii.gz	OpenNeuro	doi:10.18112/openneuro.ds001734.v1.0.4	https://doi.org/10.18112/openneuro.ds001734.v1.0.4
sub-008	MRI data acquisition	3T Prisma	Siemens	sub-008_task-MGT_run-02_bold.nii.gz	sub-008_task-MGT_run-02_bold.nii.gz	OpenNeuro	doi:10.18112/openneuro.ds001734.v1.0.4	https://doi.org/10.18112/openneuro.ds001734.v1.0.4	MRI pre-processing	derivatives/sub-008/func/sub-008_task-MGT_run-02_bold_space-MNI152NLin2009cAsym_preproc.nii.gz	OpenNeuro	doi:10.18112/openneuro.ds001734.v1.0.4	https://doi.org/10.18112/openneuro.ds001734.v1.0.4
sub-008	MRI data acquisition	3T Prisma	Siemens	sub-008_task-MGT_run-03_bold.nii.gz	sub-008_task-MGT_run-03_bold.nii.gz	OpenNeuro	doi:10.18112/openneuro.ds001734.v1.0.4	https://doi.org/10.18112/openneuro.ds001734.v1.0.4	MRI pre-processing	derivatives/sub-008/func/sub-008_task-MGT_run-03_bold_space-MNI152NLin2009cAsym_preproc.nii.gz	OpenNeuro	doi:10.18112/openneuro.ds001734.v1.0.4	https://doi.org/10.18112/openneuro.ds001734.v1.0.4
sub-008	MRI data acquisition	3T Prisma	Siemens	sub-008_task-MGT_run-04_bold.nii.gz	sub-008_task-MGT_run-04_bold.nii.gz	OpenNeuro	doi:10.18112/openneuro.ds001734.v1.0.4	https://doi.org/10.18112/openneuro.ds001734.v1.0.4	MRI pre-processing	derivatives/sub-008/func/sub-008_task-MGT_run-04_bold_space-MNI152NLin2009cAsym_preproc.nii.gz	OpenNeuro	doi:10.18112/openneuro.ds001734.v1.0.4	https://doi.org/10.18112/openneuro.ds001734.v1.0.4
sub-009	MRI data acquisition	3T Prisma	Siemens	sub-009_T1w.nii.gz	sub-009_T1w.nii.gz	OpenNeuro	doi:10.18112/openneuro.ds001734.v1.0.4	https://doi.org/10.18112/openneuro.ds001734.v1.0.4	MRI pre-processing	derivatives/sub-009/anat/sub-009_t1w_preproc.nii.gz	OpenNeuro	doi:10.18112/openneuro.ds001734.v1.0.4	https://doi.org/10.18112/openneuro.ds001734.v1.0.4
sub-009	MRI data acquisition	3T Prisma	Siemens	sub-009_task-MGT_run-01_bold.nii.gz	sub-009_task-MGT_run-01_bold.nii.gz	OpenNeuro	doi:10.18112/openneuro.ds001734.v1.0.4	https://doi.org/10.18112/openneuro.ds001734.v1.0.4	MRI pre-processing	derivatives/sub-009/func/sub-009_task-MGT_run-01_bold_space-MNI152NLin2009cAsym_preproc.nii.gz	OpenNeuro	doi:10.18112/openneuro.ds001734.v1.0.4	https://doi.org/10.18112/openneuro.ds001734.v1.0.4
sub-009	MRI data acquisition	3T Prisma	Siemens	sub-009_task-MGT_run-02_bold.nii.gz	sub-009_task-MGT_run-02_bold.nii.gz	OpenNeuro	doi:10.18112/openneuro.ds001734.v1.0.4	https://doi.org/10.18112/openneuro.ds001734.v1.0.4	MRI pre-processing	derivatives/sub-009/func/sub-009_task-MGT_run-02_bold_space-MNI152NLin2009cAsym_preproc.nii.gz	OpenNeuro	doi:10.18112/openneuro.ds001734.v1.0.4	https://doi.org/10.18112/openneuro.ds001734.v1.0.4
sub-009	MRI data acquisition	3T Prisma	Siemens	sub-009_task-MGT_run-03_bold.nii.gz	sub-009_task-MGT_run-03_bold.nii.gz	OpenNeuro	doi:10.18112/openneuro.ds001734.v1.0.4	https://doi.org/10.18112/openneuro.ds001734.v1.0.4	MRI pre-processing	derivatives/sub-009/func/sub-009_task-MGT_run-03_bold_space-MNI152NLin2009cAsym_preproc.nii.gz	OpenNeuro	doi:10.18112/openneuro.ds001734.v1.0.4	https://doi.org/10.18112/openneuro.ds001734.v1.0.4
sub-009	MRI data acquisition	3T Prisma	Siemens	sub-009_task-MGT_run-04_bold.nii.gz	sub-009_task-MGT_run-04_bold.nii.gz	OpenNeuro	doi:10.18112/openneuro.ds001734.v1.0.4	https://doi.org/10.18112/openneuro.ds001734.v1.0.4	MRI pre-processing	derivatives/sub-009/func/sub-009_task-MGT_run-04_bold_space-MNI152NLin2009cAsym_preproc.nii.gz	OpenNeuro	doi:10.18112/openneuro.ds001734.v1.0.4	https://doi.org/10.18112/openneuro.ds001734.v1.0.4
sub-010	MRI data acquisition	3T Prisma	Siemens	sub-010_T1w.nii.gz	sub-010_T1w.nii.gz	OpenNeuro	doi:10.18112/openneuro.ds001734.v1.0.4	https://doi.org/10.18112/openneuro.ds001734.v1.0.4	MRI pre-processing	derivatives/sub-010/anat/sub-010_t1w_preproc.nii.gz	OpenNeuro	doi:10.18112/openneuro.ds001734.v1.0.4	https://doi.org/10.18112/openneuro.ds001734.v1.0.4
sub-010	MRI data acquisition	3T Prisma	Siemens	sub-010_task-MGT_run-01_bold.nii.gz	sub-010_task-MGT_run-01_bold.nii.gz	OpenNeuro	doi:10.18112/openneuro.ds001734.v1.0.4	https://doi.org/10.18112/openneuro.ds001734.v1.0.4	MRI pre-processing	derivatives/sub-010/func/sub-010_task-MGT_run-01_bold_space-MNI152NLin2009cAsym_preproc.nii.gz	OpenNeuro	doi:10.18112/openneuro.ds001734.v1.0.4	https://doi.org/10.18112/openneuro.ds001734.v1.0.4
sub-010	MRI data acquisition	3T Prisma	Siemens	sub-010_task-MGT_run-02_bold.nii.gz	sub-010_task-MGT_run-02_bold.nii.gz	OpenNeuro	doi:10.18112/openneuro.ds001734.v1.0.4	https://doi.org/10.18112/openneuro.ds001734.v1.0.4	MRI pre-processing	derivatives/sub-010/func/sub-010_task-MGT_run-02_bold_space-MNI152NLin2009cAsym_preproc.nii.gz	OpenNeuro	doi:10.18112/openneuro.ds001734.v1.0.4	https://doi.org/10.18112/openneuro.ds001734.v1.0.4
sub-010	MRI data acquisition	3T Prisma	Siemens	sub-010_task-MGT_run-03_bold.nii.gz	sub-010_task-MGT_run-03_bold.nii.gz	OpenNeuro	doi:10.18112/openneuro.ds001734.v1.0.4	https://doi.org/10.18112/openneuro.ds001734.v1.0.4	MRI pre-processing	derivatives/sub-010/func/sub-010_task-MGT_run-03_bold_space-MNI152NLin2009cAsym_preproc.nii.gz	OpenNeuro	doi:10.18112/openneuro.ds001734.v1.0.4	https://doi.org/10.18112/openneuro.ds001734.v1.0.4
sub-010	MRI data acquisition	3T Prisma	Siemens	sub-010_task-MGT_run-04_bold.nii.gz	sub-010_task-MGT_run-04_bold.nii.gz	OpenNeuro	doi:10.18112/openneuro.ds001734.v1.0.4	https://doi.org/10.18112/openneuro.ds001734.v1.0.4	MRI pre-processing	derivatives/sub-010/func/sub-010_task-MGT_run-04_bold_space-MNI152NLin2009cAsym_preproc.nii.gz	OpenNeuro	doi:10.18112/openneuro.ds001734.v1.0.4	https://doi.org/10.18112/openneuro.ds001734.v1.0.4
sub-011	MRI data acquisition	3T Prisma	Siemens	sub-011_T1w.nii.gz	sub-011_T1w.nii.gz	OpenNeuro	doi:10.18112/openneuro.ds001734.v1.0.4	https://doi.org/10.18112/openneuro.ds001734.v1.0.4	MRI pre-processing	derivatives/sub-011/anat/sub-011_t1w_preproc.nii.gz	OpenNeuro	doi:10.18112/openneuro.ds001734.v1.0.4	https://doi.org/10.18112/openneuro.ds001734.v1.0.4
sub-011	MRI data acquisition	3T Prisma	Siemens	sub-011_task-MGT_run-01_bold.nii.gz	sub-011_task-MGT_run-01_bold.nii.gz	OpenNeuro	doi:10.18112/openneuro.ds001734.v1.0.4	https://doi.org/10.18112/openneuro.ds001734.v1.0.4	MRI pre-processing	derivatives/sub-011/func/sub-011_task-MGT_run-01_bold_space-MNI152NLin2009cAsym_preproc.nii.gz	OpenNeuro	doi:10.18112/openneuro.ds001734.v1.0.4	https://doi.org/10.18112/openneuro.ds001734.v1.0.4
sub-011	MRI data acquisition	3T Prisma	Siemens	sub-011_task-MGT_run-02_bold.nii.gz	sub-011_task-MGT_run-02_bold.nii.gz	OpenNeuro	doi:10.18112/openneuro.ds001734.v1.0.4	https://doi.org/10.18112/openneuro.ds001734.v1.0.4	MRI pre-processing	derivatives/sub-011/func/sub-011_task-MGT_run-02_bold_space-MNI152NLin2009cAsym_preproc.nii.gz	OpenNeuro	doi:10.18112/openneuro.ds001734.v1.0.4	https://doi.org/10.18112/openneuro.ds001734.v1.0.4
sub-011	MRI data acquisition	3T Prisma	Siemens	sub-011_task-MGT_run-03_bold.nii.gz	sub-011_task-MGT_run-03_bold.nii.gz	OpenNeuro	doi:10.18112/openneuro.ds001734.v1.0.4	https://doi.org/10.18112/openneuro.ds001734.v1.0.4	MRI pre-processing	derivatives/sub-011/func/sub-011_task-MGT_run-03_bold_space-MNI152NLin2009cAsym_preproc.nii.gz	OpenNeuro	doi:10.18112/openneuro.ds001734.v1.0.4	https://doi.org/10.18112/openneuro.ds001734.v1.0.4
sub-011	MRI data acquisition	3T Prisma	Siemens	sub-011_task-MGT_run-04_bold.nii.gz	sub-011_task-MGT_run-04_bold.nii.gz	OpenNeuro	doi:10.18112/openneuro.ds001734.v1.0.4	https://doi.org/10.18112/openneuro.ds001734.v1.0.4	MRI pre-processing	derivatives/sub-011/func/sub-011_task-MGT_run-04_bold_space-MNI152NLin2009cAsym_preproc.nii.gz	OpenNeuro	doi:10.18112/openneuro.ds001734.v1.0.4	https://doi.org/10.18112/openneuro.ds001734.v1.0.4
sub-013	MRI data acquisition	3T Prisma	Siemens	sub-013_T1w.nii.gz	sub-013_T1w.nii.gz	OpenNeuro	doi:10.18112/openneuro.ds001734.v1.0.4	https://doi.org/10.18112/openneuro.ds001734.v1.0.4	MRI pre-processing	derivatives/sub-013/anat/sub-013_t1w_preproc.nii.gz	OpenNeuro	doi:10.18112/openneuro.ds001734.v1.0.4	https://doi.org/10.18112/openneuro.ds001734.v1.0.4
sub-013	MRI data acquisition	3T Prisma	Siemens	sub-013_task-MGT_run-01_bold.nii.gz	sub-013_task-MGT_run-01_bold.nii.gz	OpenNeuro	doi:10.18112/openneuro.ds001734.v1.0.4	https://doi.org/10.18112/openneuro.ds001734.v1.0.4	MRI pre-processing	derivatives/sub-013/func/sub-013_task-MGT_run-01_bold_space-MNI152NLin2009cAsym_preproc.nii.gz	OpenNeuro	doi:10.18112/openneuro.ds001734.v1.0.4	https://doi.org/10.18112/openneuro.ds001734.v1.0.4
sub-013	MRI data acquisition	3T Prisma	Siemens	sub-013_task-MGT_run-02_bold.nii.gz	sub-013_task-MGT_run-02_bold.nii.gz	OpenNeuro	doi:10.18112/openneuro.ds001734.v1.0.4	https://doi.org/10.18112/openneuro.ds001734.v1.0.4	MRI pre-processing	derivatives/sub-013/func/sub-013_task-MGT_run-02_bold_space-MNI152NLin2009cAsym_preproc.nii.gz	OpenNeuro	doi:10.18112/openneuro.ds001734.v1.0.4	https://doi.org/10.18112/openneuro.ds001734.v1.0.4
sub-013	MRI data acquisition	3T Prisma	Siemens	sub-013_task-MGT_run-03_bold.nii.gz	sub-013_task-MGT_run-03_bold.nii.gz	OpenNeuro	doi:10.18112/openneuro.ds001734.v1.0.4	https://doi.org/10.18112/openneuro.ds001734.v1.0.4	MRI pre-processing	derivatives/sub-013/func/sub-013_task-MGT_run-03_bold_space-MNI152NLin2009cAsym_preproc.nii.gz	OpenNeuro	doi:10.18112/openneuro.ds001734.v1.0.4	https://doi.org/10.18112/openneuro.ds001734.v1.0.4
sub-013	MRI data acquisition	3T Prisma	Siemens	sub-013_task-MGT_run-04_bold.nii.gz	sub-013_task-MGT_run-04_bold.nii.gz	OpenNeuro	doi:10.18112/openneuro.ds001734.v1.0.4	https://doi.org/10.18112/openneuro.ds001734.v1.0.4	MRI pre-processing	derivatives/sub-013/func/sub-013_task-MGT_run-04_bold_space-MNI152NLin2009cAsym_preproc.nii.gz	OpenNeuro	doi:10.18112/openneuro.ds001734.v1.0.4	https://doi.org/10.18112/openneuro.ds001734.v1.0.4
sub-014	MRI data acquisition	3T Prisma	Siemens	sub-014_T1w.nii.gz	sub-014_T1w.nii.gz	OpenNeuro	doi:10.18112/openneuro.ds001734.v1.0.4	https://doi.org/10.18112/openneuro.ds001734.v1.0.4	MRI pre-processing	derivatives/sub-014/anat/sub-014_t1w_preproc.nii.gz	OpenNeuro	doi:10.18112/openneuro.ds001734.v1.0.4	https://doi.org/10.18112/openneuro.ds001734.v1.0.4
sub-014	MRI data acquisition	3T Prisma	Siemens	sub-014_task-MGT_run-01_bold.nii.gz	sub-014_task-MGT_run-01_bold.nii.gz	OpenNeuro	doi:10.18112/openneuro.ds001734.v1.0.4	https://doi.org/10.18112/openneuro.ds001734.v1.0.4	MRI pre-processing	derivatives/sub-014/func/sub-014_task-MGT_run-01_bold_space-MNI152NLin2009cAsym_preproc.nii.gz	OpenNeuro	doi:10.18112/openneuro.ds001734.v1.0.4	https://doi.org/10.18112/openneuro.ds001734.v1.0.4
sub-014	MRI data acquisition	3T Prisma	Siemens	sub-014_task-MGT_run-02_bold.nii.gz	sub-014_task-MGT_run-02_bold.nii.gz	OpenNeuro	doi:10.18112/openneuro.ds001734.v1.0.4	https://doi.org/10.18112/openneuro.ds001734.v1.0.4	MRI pre-processing	derivatives/sub-014/func/sub-014_task-MGT_run-02_bold_space-MNI152NLin2009cAsym_preproc.nii.gz	OpenNeuro	doi:10.18112/openneuro.ds001734.v1.0.4	https://doi.org/10.18112/openneuro.ds001734.v1.0.4
sub-014	MRI data acquisition	3T Prisma	Siemens	sub-014_task-MGT_run-03_bold.nii.gz	sub-014_task-MGT_run-03_bold.nii.gz	OpenNeuro	doi:10.18112/openneuro.ds001734.v1.0.4	https://doi.org/10.18112/openneuro.ds001734.v1.0.4	MRI pre-processing	derivatives/sub-014/func/sub-014_task-MGT_run-03_bold_space-MNI152NLin2009cAsym_preproc.nii.gz	OpenNeuro	doi:10.18112/openneuro.ds001734.v1.0.4	https://doi.org/10.18112/openneuro.ds001734.v1.0.4
sub-014	MRI data acquisition	3T Prisma	Siemens	sub-014_task-MGT_run-04_bold.nii.gz	sub-014_task-MGT_run-04_bold.nii.gz	OpenNeuro	doi:10.18112/openneuro.ds001734.v1.0.4	https://doi.org/10.18112/openneuro.ds001734.v1.0.4	MRI pre-processing	derivatives/sub-014/func/sub-014_task-MGT_run-04_bold_space-MNI152NLin2009cAsym_preproc.nii.gz	OpenNeuro	doi:10.18112/openneuro.ds001734.v1.0.4	https://doi.org/10.18112/openneuro.ds001734.v1.0.4
sub-015	MRI data acquisition	3T Prisma	Siemens	sub-015_T1w.nii.gz	sub-015_T1w.nii.gz	OpenNeuro	doi:10.18112/openneuro.ds001734.v1.0.4	https://doi.org/10.18112/openneuro.ds001734.v1.0.4	MRI pre-processing	derivatives/sub-015/anat/sub-015_t1w_preproc.nii.gz	OpenNeuro	doi:10.18112/openneuro.ds001734.v1.0.4	https://doi.org/10.18112/openneuro.ds001734.v1.0.4
sub-015	MRI data acquisition	3T Prisma	Siemens	sub-015_task-MGT_run-01_bold.nii.gz	sub-015_task-MGT_run-01_bold.nii.gz	OpenNeuro	doi:10.18112/openneuro.ds001734.v1.0.4	https://doi.org/10.18112/openneuro.ds001734.v1.0.4	MRI pre-processing	derivatives/sub-015/func/sub-015_task-MGT_run-01_bold_space-MNI152NLin2009cAsym_preproc.nii.gz	OpenNeuro	doi:10.18112/openneuro.ds001734.v1.0.4	https://doi.org/10.18112/openneuro.ds001734.v1.0.4
sub-015	MRI data acquisition	3T Prisma	Siemens	sub-015_task-MGT_run-02_bold.nii.gz	sub-015_task-MGT_run-02_bold.nii.gz	OpenNeuro	doi:10.18112/openneuro.ds001734.v1.0.4	https://doi.org/10.18112/openneuro.ds001734.v1.0.4	MRI pre-processing	derivatives/sub-015/func/sub-015_task-MGT_run-02_bold_space-MNI152NLin2009cAsym_preproc.nii.gz	OpenNeuro	doi:10.18112/openneuro.ds001734.v1.0.4	https://doi.org/10.18112/openneuro.ds001734.v1.0.4
sub-015	MRI data acquisition	3T Prisma	Siemens	sub-015_task-MGT_run-03_bold.nii.gz	sub-015_task-MGT_run-03_bold.nii.gz	OpenNeuro	doi:10.18112/openneuro.ds001734.v1.0.4	https://doi.org/10.18112/openneuro.ds001734.v1.0.4	MRI pre-processing	derivatives/sub-015/func/sub-015_task-MGT_run-03_bold_space-MNI152NLin2009cAsym_preproc.nii.gz	OpenNeuro	doi:10.18112/openneuro.ds001734.v1.0.4	https://doi.org/10.18112/openneuro.ds001734.v1.0.4
sub-015	MRI data acquisition	3T Prisma	Siemens	sub-015_task-MGT_run-04_bold.nii.gz	sub-015_task-MGT_run-04_bold.nii.gz	OpenNeuro	doi:10.18112/openneuro.ds001734.v1.0.4	https://doi.org/10.18112/openneuro.ds001734.v1.0.4	MRI pre-processing	derivatives/sub-015/func/sub-015_task-MGT_run-04_bold_space-MNI152NLin2009cAsym_preproc.nii.gz	OpenNeuro	doi:10.18112/openneuro.ds001734.v1.0.4	https://doi.org/10.18112/openneuro.ds001734.v1.0.4
sub-016	MRI data acquisition	3T Prisma	Siemens	sub-016_T1w.nii.gz	sub-016_T1w.nii.gz	OpenNeuro	doi:10.18112/openneuro.ds001734.v1.0.4	https://doi.org/10.18112/openneuro.ds001734.v1.0.4	MRI pre-processing	derivatives/sub-016/anat/sub-016_t1w_preproc.nii.gz	OpenNeuro	doi:10.18112/openneuro.ds001734.v1.0.4	https://doi.org/10.18112/openneuro.ds001734.v1.0.4
sub-016	MRI data acquisition	3T Prisma	Siemens	sub-016_task-MGT_run-01_bold.nii.gz	sub-016_task-MGT_run-01_bold.nii.gz	OpenNeuro	doi:10.18112/openneuro.ds001734.v1.0.4	https://doi.org/10.18112/openneuro.ds001734.v1.0.4	MRI pre-processing	derivatives/sub-016/func/sub-016_task-MGT_run-01_bold_space-MNI152NLin2009cAsym_preproc.nii.gz	OpenNeuro	doi:10.18112/openneuro.ds001734.v1.0.4	https://doi.org/10.18112/openneuro.ds001734.v1.0.4
sub-016	MRI data acquisition	3T Prisma	Siemens	sub-016_task-MGT_run-02_bold.nii.gz	sub-016_task-MGT_run-02_bold.nii.gz	OpenNeuro	doi:10.18112/openneuro.ds001734.v1.0.4	https://doi.org/10.18112/openneuro.ds001734.v1.0.4	MRI pre-processing	derivatives/sub-016/func/sub-016_task-MGT_run-02_bold_space-MNI152NLin2009cAsym_preproc.nii.gz	OpenNeuro	doi:10.18112/openneuro.ds001734.v1.0.4	https://doi.org/10.18112/openneuro.ds001734.v1.0.4
sub-016	MRI data acquisition	3T Prisma	Siemens	sub-016_task-MGT_run-03_bold.nii.gz	sub-016_task-MGT_run-03_bold.nii.gz	OpenNeuro	doi:10.18112/openneuro.ds001734.v1.0.4	https://doi.org/10.18112/openneuro.ds001734.v1.0.4	MRI pre-processing	derivatives/sub-016/func/sub-016_task-MGT_run-03_bold_space-MNI152NLin2009cAsym_preproc.nii.gz	OpenNeuro	doi:10.18112/openneuro.ds001734.v1.0.4	https://doi.org/10.18112/openneuro.ds001734.v1.0.4
sub-016	MRI data acquisition	3T Prisma	Siemens	sub-016_task-MGT_run-04_bold.nii.gz	sub-016_task-MGT_run-04_bold.nii.gz	OpenNeuro	doi:10.18112/openneuro.ds001734.v1.0.4	https://doi.org/10.18112/openneuro.ds001734.v1.0.4	MRI pre-processing	derivatives/sub-016/func/sub-016_task-MGT_run-04_bold_space-MNI152NLin2009cAsym_preproc.nii.gz	OpenNeuro	doi:10.18112/openneuro.ds001734.v1.0.4	https://doi.org/10.18112/openneuro.ds001734.v1.0.4
sub-017	MRI data acquisition	3T Prisma	Siemens	sub-017_T1w.nii.gz	sub-017_T1w.nii.gz	OpenNeuro	doi:10.18112/openneuro.ds001734.v1.0.4	https://doi.org/10.18112/openneuro.ds001734.v1.0.4	MRI pre-processing	derivatives/sub-017/anat/sub-017_t1w_preproc.nii.gz	OpenNeuro	doi:10.18112/openneuro.ds001734.v1.0.4	https://doi.org/10.18112/openneuro.ds001734.v1.0.4
sub-017	MRI data acquisition	3T Prisma	Siemens	sub-017_task-MGT_run-01_bold.nii.gz	sub-017_task-MGT_run-01_bold.nii.gz	OpenNeuro	doi:10.18112/openneuro.ds001734.v1.0.4	https://doi.org/10.18112/openneuro.ds001734.v1.0.4	MRI pre-processing	derivatives/sub-017/func/sub-017_task-MGT_run-01_bold_space-MNI152NLin2009cAsym_preproc.nii.gz	OpenNeuro	doi:10.18112/openneuro.ds001734.v1.0.4	https://doi.org/10.18112/openneuro.ds001734.v1.0.4
sub-017	MRI data acquisition	3T Prisma	Siemens	sub-017_task-MGT_run-02_bold.nii.gz	sub-017_task-MGT_run-02_bold.nii.gz	OpenNeuro	doi:10.18112/openneuro.ds001734.v1.0.4	https://doi.org/10.18112/openneuro.ds001734.v1.0.4	MRI pre-processing	derivatives/sub-017/func/sub-017_task-MGT_run-02_bold_space-MNI152NLin2009cAsym_preproc.nii.gz	OpenNeuro	doi:10.18112/openneuro.ds001734.v1.0.4	https://doi.org/10.18112/openneuro.ds001734.v1.0.4
sub-017	MRI data acquisition	3T Prisma	Siemens	sub-017_task-MGT_run-03_bold.nii.gz	sub-017_task-MGT_run-03_bold.nii.gz	OpenNeuro	doi:10.18112/openneuro.ds001734.v1.0.4	https://doi.org/10.18112/openneuro.ds001734.v1.0.4	MRI pre-processing	derivatives/sub-017/func/sub-017_task-MGT_run-03_bold_space-MNI152NLin2009cAsym_preproc.nii.gz	OpenNeuro	doi:10.18112/openneuro.ds001734.v1.0.4	https://doi.org/10.18112/openneuro.ds001734.v1.0.4
sub-017	MRI data acquisition	3T Prisma	Siemens	sub-017_task-MGT_run-04_bold.nii.gz	sub-017_task-MGT_run-04_bold.nii.gz	OpenNeuro	doi:10.18112/openneuro.ds001734.v1.0.4	https://doi.org/10.18112/openneuro.ds001734.v1.0.4	MRI pre-processing	derivatives/sub-017/func/sub-017_task-MGT_run-04_bold_space-MNI152NLin2009cAsym_preproc.nii.gz	OpenNeuro	doi:10.18112/openneuro.ds001734.v1.0.4	https://doi.org/10.18112/openneuro.ds001734.v1.0.4
sub-018	MRI data acquisition	3T Prisma	Siemens	sub-018_T1w.nii.gz	sub-018_T1w.nii.gz	OpenNeuro	doi:10.18112/openneuro.ds001734.v1.0.4	https://doi.org/10.18112/openneuro.ds001734.v1.0.4	MRI pre-processing	derivatives/sub-018/anat/sub-018_t1w_preproc.nii.gz	OpenNeuro	doi:10.18112/openneuro.ds001734.v1.0.4	https://doi.org/10.18112/openneuro.ds001734.v1.0.4
sub-018	MRI data acquisition	3T Prisma	Siemens	sub-018_task-MGT_run-01_bold.nii.gz	sub-018_task-MGT_run-01_bold.nii.gz	OpenNeuro	doi:10.18112/openneuro.ds001734.v1.0.4	https://doi.org/10.18112/openneuro.ds001734.v1.0.4	MRI pre-processing	derivatives/sub-018/func/sub-018_task-MGT_run-01_bold_space-MNI152NLin2009cAsym_preproc.nii.gz	OpenNeuro	doi:10.18112/openneuro.ds001734.v1.0.4	https://doi.org/10.18112/openneuro.ds001734.v1.0.4
sub-018	MRI data acquisition	3T Prisma	Siemens	sub-018_task-MGT_run-02_bold.nii.gz	sub-018_task-MGT_run-02_bold.nii.gz	OpenNeuro	doi:10.18112/openneuro.ds001734.v1.0.4	https://doi.org/10.18112/openneuro.ds001734.v1.0.4	MRI pre-processing	derivatives/sub-018/func/sub-018_task-MGT_run-02_bold_space-MNI152NLin2009cAsym_preproc.nii.gz	OpenNeuro	doi:10.18112/openneuro.ds001734.v1.0.4	https://doi.org/10.18112/openneuro.ds001734.v1.0.4
sub-018	MRI data acquisition	3T Prisma	Siemens	sub-018_task-MGT_run-03_bold.nii.gz	sub-018_task-MGT_run-03_bold.nii.gz	OpenNeuro	doi:10.18112/openneuro.ds001734.v1.0.4	https://doi.org/10.18112/openneuro.ds001734.v1.0.4	MRI pre-processing	derivatives/sub-018/func/sub-018_task-MGT_run-03_bold_space-MNI152NLin2009cAsym_preproc.nii.gz	OpenNeuro	doi:10.18112/openneuro.ds001734.v1.0.4	https://doi.org/10.18112/openneuro.ds001734.v1.0.4
sub-018	MRI data acquisition	3T Prisma	Siemens	sub-018_task-MGT_run-04_bold.nii.gz	sub-018_task-MGT_run-04_bold.nii.gz	OpenNeuro	doi:10.18112/openneuro.ds001734.v1.0.4	https://doi.org/10.18112/openneuro.ds001734.v1.0.4	MRI pre-processing	derivatives/sub-018/func/sub-018_task-MGT_run-04_bold_space-MNI152NLin2009cAsym_preproc.nii.gz	OpenNeuro	doi:10.18112/openneuro.ds001734.v1.0.4	https://doi.org/10.18112/openneuro.ds001734.v1.0.4
sub-019	MRI data acquisition	3T Prisma	Siemens	sub-019_T1w.nii.gz	sub-019_T1w.nii.gz	OpenNeuro	doi:10.18112/openneuro.ds001734.v1.0.4	https://doi.org/10.18112/openneuro.ds001734.v1.0.4	MRI pre-processing	derivatives/sub-019/anat/sub-019_t1w_preproc.nii.gz	OpenNeuro	doi:10.18112/openneuro.ds001734.v1.0.4	https://doi.org/10.18112/openneuro.ds001734.v1.0.4
sub-019	MRI data acquisition	3T Prisma	Siemens	sub-019_task-MGT_run-01_bold.nii.gz	sub-019_task-MGT_run-01_bold.nii.gz	OpenNeuro	doi:10.18112/openneuro.ds001734.v1.0.4	https://doi.org/10.18112/openneuro.ds001734.v1.0.4	MRI pre-processing	derivatives/sub-019/func/sub-019_task-MGT_run-01_bold_space-MNI152NLin2009cAsym_preproc.nii.gz	OpenNeuro	doi:10.18112/openneuro.ds001734.v1.0.4	https://doi.org/10.18112/openneuro.ds001734.v1.0.4
sub-019	MRI data acquisition	3T Prisma	Siemens	sub-019_task-MGT_run-02_bold.nii.gz	sub-019_task-MGT_run-02_bold.nii.gz	OpenNeuro	doi:10.18112/openneuro.ds001734.v1.0.4	https://doi.org/10.18112/openneuro.ds001734.v1.0.4	MRI pre-processing	derivatives/sub-019/func/sub-019_task-MGT_run-02_bold_space-MNI152NLin2009cAsym_preproc.nii.gz	OpenNeuro	doi:10.18112/openneuro.ds001734.v1.0.4	https://doi.org/10.18112/openneuro.ds001734.v1.0.4
sub-019	MRI data acquisition	3T Prisma	Siemens	sub-019_task-MGT_run-03_bold.nii.gz	sub-019_task-MGT_run-03_bold.nii.gz	OpenNeuro	doi:10.18112/openneuro.ds001734.v1.0.4	https://doi.org/10.18112/openneuro.ds001734.v1.0.4	MRI pre-processing	derivatives/sub-019/func/sub-019_task-MGT_run-03_bold_space-MNI152NLin2009cAsym_preproc.nii.gz	OpenNeuro	doi:10.18112/openneuro.ds001734.v1.0.4	https://doi.org/10.18112/openneuro.ds001734.v1.0.4
sub-019	MRI data acquisition	3T Prisma	Siemens	sub-019_task-MGT_run-04_bold.nii.gz	sub-019_task-MGT_run-04_bold.nii.gz	OpenNeuro	doi:10.18112/openneuro.ds001734.v1.0.4	https://doi.org/10.18112/openneuro.ds001734.v1.0.4	MRI pre-processing	derivatives/sub-019/func/sub-019_task-MGT_run-04_bold_space-MNI152NLin2009cAsym_preproc.nii.gz	OpenNeuro	doi:10.18112/openneuro.ds001734.v1.0.4	https://doi.org/10.18112/openneuro.ds001734.v1.0.4
sub-020	MRI data acquisition	3T Prisma	Siemens	sub-020_T1w.nii.gz	sub-020_T1w.nii.gz	OpenNeuro	doi:10.18112/openneuro.ds001734.v1.0.4	https://doi.org/10.18112/openneuro.ds001734.v1.0.4	MRI pre-processing	derivatives/sub-020/anat/sub-020_t1w_preproc.nii.gz	OpenNeuro	doi:10.18112/openneuro.ds001734.v1.0.4	https://doi.org/10.18112/openneuro.ds001734.v1.0.4
sub-020	MRI data acquisition	3T Prisma	Siemens	sub-020_task-MGT_run-01_bold.nii.gz	sub-020_task-MGT_run-01_bold.nii.gz	OpenNeuro	doi:10.18112/openneuro.ds001734.v1.0.4	https://doi.org/10.18112/openneuro.ds001734.v1.0.4	MRI pre-processing	derivatives/sub-020/func/sub-020_task-MGT_run-01_bold_space-MNI152NLin2009cAsym_preproc.nii.gz	OpenNeuro	doi:10.18112/openneuro.ds001734.v1.0.4	https://doi.org/10.18112/openneuro.ds001734.v1.0.4
sub-020	MRI data acquisition	3T Prisma	Siemens	sub-020_task-MGT_run-02_bold.nii.gz	sub-020_task-MGT_run-02_bold.nii.gz	OpenNeuro	doi:10.18112/openneuro.ds001734.v1.0.4	https://doi.org/10.18112/openneuro.ds001734.v1.0.4	MRI pre-processing	derivatives/sub-020/func/sub-020_task-MGT_run-02_bold_space-MNI152NLin2009cAsym_preproc.nii.gz	OpenNeuro	doi:10.18112/openneuro.ds001734.v1.0.4	https://doi.org/10.18112/openneuro.ds001734.v1.0.4
sub-020	MRI data acquisition	3T Prisma	Siemens	sub-020_task-MGT_run-03_bold.nii.gz	sub-020_task-MGT_run-03_bold.nii.gz	OpenNeuro	doi:10.18112/openneuro.ds001734.v1.0.4	https://doi.org/10.18112/openneuro.ds001734.v1.0.4	MRI pre-processing	derivatives/sub-020/func/sub-020_task-MGT_run-03_bold_space-MNI152NLin2009cAsym_preproc.nii.gz	OpenNeuro	doi:10.18112/openneuro.ds001734.v1.0.4	https://doi.org/10.18112/openneuro.ds001734.v1.0.4
sub-020	MRI data acquisition	3T Prisma	Siemens	sub-020_task-MGT_run-04_bold.nii.gz	sub-020_task-MGT_run-04_bold.nii.gz	OpenNeuro	doi:10.18112/openneuro.ds001734.v1.0.4	https://doi.org/10.18112/openneuro.ds001734.v1.0.4	MRI pre-processing	derivatives/sub-020/func/sub-020_task-MGT_run-04_bold_space-MNI152NLin2009cAsym_preproc.nii.gz	OpenNeuro	doi:10.18112/openneuro.ds001734.v1.0.4	https://doi.org/10.18112/openneuro.ds001734.v1.0.4
sub-021	MRI data acquisition	3T Prisma	Siemens	sub-021_T1w.nii.gz	sub-021_T1w.nii.gz	OpenNeuro	doi:10.18112/openneuro.ds001734.v1.0.4	https://doi.org/10.18112/openneuro.ds001734.v1.0.4	MRI pre-processing	derivatives/sub-021/anat/sub-021_t1w_preproc.nii.gz	OpenNeuro	doi:10.18112/openneuro.ds001734.v1.0.4	https://doi.org/10.18112/openneuro.ds001734.v1.0.4
sub-021	MRI data acquisition	3T Prisma	Siemens	sub-021_task-MGT_run-01_bold.nii.gz	sub-021_task-MGT_run-01_bold.nii.gz	OpenNeuro	doi:10.18112/openneuro.ds001734.v1.0.4	https://doi.org/10.18112/openneuro.ds001734.v1.0.4	MRI pre-processing	derivatives/sub-021/func/sub-021_task-MGT_run-01_bold_space-MNI152NLin2009cAsym_preproc.nii.gz	OpenNeuro	doi:10.18112/openneuro.ds001734.v1.0.4	https://doi.org/10.18112/openneuro.ds001734.v1.0.4
sub-021	MRI data acquisition	3T Prisma	Siemens	sub-021_task-MGT_run-02_bold.nii.gz	sub-021_task-MGT_run-02_bold.nii.gz	OpenNeuro	doi:10.18112/openneuro.ds001734.v1.0.4	https://doi.org/10.18112/openneuro.ds001734.v1.0.4	MRI pre-processing	derivatives/sub-021/func/sub-021_task-MGT_run-02_bold_space-MNI152NLin2009cAsym_preproc.nii.gz	OpenNeuro	doi:10.18112/openneuro.ds001734.v1.0.4	https://doi.org/10.18112/openneuro.ds001734.v1.0.4
sub-021	MRI data acquisition	3T Prisma	Siemens	sub-021_task-MGT_run-03_bold.nii.gz	sub-021_task-MGT_run-03_bold.nii.gz	OpenNeuro	doi:10.18112/openneuro.ds001734.v1.0.4	https://doi.org/10.18112/openneuro.ds001734.v1.0.4	MRI pre-processing	derivatives/sub-021/func/sub-021_task-MGT_run-03_bold_space-MNI152NLin2009cAsym_preproc.nii.gz	OpenNeuro	doi:10.18112/openneuro.ds001734.v1.0.4	https://doi.org/10.18112/openneuro.ds001734.v1.0.4
sub-021	MRI data acquisition	3T Prisma	Siemens	sub-021_task-MGT_run-04_bold.nii.gz	sub-021_task-MGT_run-04_bold.nii.gz	OpenNeuro	doi:10.18112/openneuro.ds001734.v1.0.4	https://doi.org/10.18112/openneuro.ds001734.v1.0.4	MRI pre-processing	derivatives/sub-021/func/sub-021_task-MGT_run-04_bold_space-MNI152NLin2009cAsym_preproc.nii.gz	OpenNeuro	doi:10.18112/openneuro.ds001734.v1.0.4	https://doi.org/10.18112/openneuro.ds001734.v1.0.4
sub-022	MRI data acquisition	3T Prisma	Siemens	sub-022_T1w.nii.gz	sub-022_T1w.nii.gz	OpenNeuro	doi:10.18112/openneuro.ds001734.v1.0.4	https://doi.org/10.18112/openneuro.ds001734.v1.0.4	MRI pre-processing	derivatives/sub-022/anat/sub-022_t1w_preproc.nii.gz	OpenNeuro	doi:10.18112/openneuro.ds001734.v1.0.4	https://doi.org/10.18112/openneuro.ds001734.v1.0.4
sub-022	MRI data acquisition	3T Prisma	Siemens	sub-022_task-MGT_run-01_bold.nii.gz	sub-022_task-MGT_run-01_bold.nii.gz	OpenNeuro	doi:10.18112/openneuro.ds001734.v1.0.4	https://doi.org/10.18112/openneuro.ds001734.v1.0.4	MRI pre-processing	derivatives/sub-022/func/sub-022_task-MGT_run-01_bold_space-MNI152NLin2009cAsym_preproc.nii.gz	OpenNeuro	doi:10.18112/openneuro.ds001734.v1.0.4	https://doi.org/10.18112/openneuro.ds001734.v1.0.4
sub-022	MRI data acquisition	3T Prisma	Siemens	sub-022_task-MGT_run-02_bold.nii.gz	sub-022_task-MGT_run-02_bold.nii.gz	OpenNeuro	doi:10.18112/openneuro.ds001734.v1.0.4	https://doi.org/10.18112/openneuro.ds001734.v1.0.4	MRI pre-processing	derivatives/sub-022/func/sub-022_task-MGT_run-02_bold_space-MNI152NLin2009cAsym_preproc.nii.gz	OpenNeuro	doi:10.18112/openneuro.ds001734.v1.0.4	https://doi.org/10.18112/openneuro.ds001734.v1.0.4
sub-022	MRI data acquisition	3T Prisma	Siemens	sub-022_task-MGT_run-03_bold.nii.gz	sub-022_task-MGT_run-03_bold.nii.gz	OpenNeuro	doi:10.18112/openneuro.ds001734.v1.0.4	https://doi.org/10.18112/openneuro.ds001734.v1.0.4	MRI pre-processing	derivatives/sub-022/func/sub-022_task-MGT_run-03_bold_space-MNI152NLin2009cAsym_preproc.nii.gz	OpenNeuro	doi:10.18112/openneuro.ds001734.v1.0.4	https://doi.org/10.18112/openneuro.ds001734.v1.0.4
sub-022	MRI data acquisition	3T Prisma	Siemens	sub-022_task-MGT_run-04_bold.nii.gz	sub-022_task-MGT_run-04_bold.nii.gz	OpenNeuro	doi:10.18112/openneuro.ds001734.v1.0.4	https://doi.org/10.18112/openneuro.ds001734.v1.0.4	MRI pre-processing	derivatives/sub-022/func/sub-022_task-MGT_run-04_bold_space-MNI152NLin2009cAsym_preproc.nii.gz	OpenNeuro	doi:10.18112/openneuro.ds001734.v1.0.4	https://doi.org/10.18112/openneuro.ds001734.v1.0.4
sub-024	MRI data acquisition	3T Prisma	Siemens	sub-024_T1w.nii.gz	sub-024_T1w.nii.gz	OpenNeuro	doi:10.18112/openneuro.ds001734.v1.0.4	https://doi.org/10.18112/openneuro.ds001734.v1.0.4	MRI pre-processing	derivatives/sub-024/anat/sub-024_t1w_preproc.nii.gz	OpenNeuro	doi:10.18112/openneuro.ds001734.v1.0.4	https://doi.org/10.18112/openneuro.ds001734.v1.0.4
sub-024	MRI data acquisition	3T Prisma	Siemens	sub-024_task-MGT_run-01_bold.nii.gz	sub-024_task-MGT_run-01_bold.nii.gz	OpenNeuro	doi:10.18112/openneuro.ds001734.v1.0.4	https://doi.org/10.18112/openneuro.ds001734.v1.0.4	MRI pre-processing	derivatives/sub-024/func/sub-024_task-MGT_run-01_bold_space-MNI152NLin2009cAsym_preproc.nii.gz	OpenNeuro	doi:10.18112/openneuro.ds001734.v1.0.4	https://doi.org/10.18112/openneuro.ds001734.v1.0.4
sub-024	MRI data acquisition	3T Prisma	Siemens	sub-024_task-MGT_run-02_bold.nii.gz	sub-024_task-MGT_run-02_bold.nii.gz	OpenNeuro	doi:10.18112/openneuro.ds001734.v1.0.4	https://doi.org/10.18112/openneuro.ds001734.v1.0.4	MRI pre-processing	derivatives/sub-024/func/sub-024_task-MGT_run-02_bold_space-MNI152NLin2009cAsym_preproc.nii.gz	OpenNeuro	doi:10.18112/openneuro.ds001734.v1.0.4	https://doi.org/10.18112/openneuro.ds001734.v1.0.4
sub-024	MRI data acquisition	3T Prisma	Siemens	sub-024_task-MGT_run-03_bold.nii.gz	sub-024_task-MGT_run-03_bold.nii.gz	OpenNeuro	doi:10.18112/openneuro.ds001734.v1.0.4	https://doi.org/10.18112/openneuro.ds001734.v1.0.4	MRI pre-processing	derivatives/sub-024/func/sub-024_task-MGT_run-03_bold_space-MNI152NLin2009cAsym_preproc.nii.gz	OpenNeuro	doi:10.18112/openneuro.ds001734.v1.0.4	https://doi.org/10.18112/openneuro.ds001734.v1.0.4
sub-024	MRI data acquisition	3T Prisma	Siemens	sub-024_task-MGT_run-04_bold.nii.gz	sub-024_task-MGT_run-04_bold.nii.gz	OpenNeuro	doi:10.18112/openneuro.ds001734.v1.0.4	https://doi.org/10.18112/openneuro.ds001734.v1.0.4	MRI pre-processing	derivatives/sub-024/func/sub-024_task-MGT_run-04_bold_space-MNI152NLin2009cAsym_preproc.nii.gz	OpenNeuro	doi:10.18112/openneuro.ds001734.v1.0.4	https://doi.org/10.18112/openneuro.ds001734.v1.0.4
sub-025	MRI data acquisition	3T Prisma	Siemens	sub-025_T1w.nii.gz	sub-025_T1w.nii.gz	OpenNeuro	doi:10.18112/openneuro.ds001734.v1.0.4	https://doi.org/10.18112/openneuro.ds001734.v1.0.4	MRI pre-processing	derivatives/sub-025/anat/sub-025_t1w_preproc.nii.gz	OpenNeuro	doi:10.18112/openneuro.ds001734.v1.0.4	https://doi.org/10.18112/openneuro.ds001734.v1.0.4
sub-025	MRI data acquisition	3T Prisma	Siemens	sub-025_task-MGT_run-01_bold.nii.gz	sub-025_task-MGT_run-01_bold.nii.gz	OpenNeuro	doi:10.18112/openneuro.ds001734.v1.0.4	https://doi.org/10.18112/openneuro.ds001734.v1.0.4	MRI pre-processing	derivatives/sub-025/func/sub-025_task-MGT_run-01_bold_space-MNI152NLin2009cAsym_preproc.nii.gz	OpenNeuro	doi:10.18112/openneuro.ds001734.v1.0.4	https://doi.org/10.18112/openneuro.ds001734.v1.0.4
sub-025	MRI data acquisition	3T Prisma	Siemens	sub-025_task-MGT_run-02_bold.nii.gz	sub-025_task-MGT_run-02_bold.nii.gz	OpenNeuro	doi:10.18112/openneuro.ds001734.v1.0.4	https://doi.org/10.18112/openneuro.ds001734.v1.0.4	MRI pre-processing	derivatives/sub-025/func/sub-025_task-MGT_run-02_bold_space-MNI152NLin2009cAsym_preproc.nii.gz	OpenNeuro	doi:10.18112/openneuro.ds001734.v1.0.4	https://doi.org/10.18112/openneuro.ds001734.v1.0.4
sub-025	MRI data acquisition	3T Prisma	Siemens	sub-025_task-MGT_run-03_bold.nii.gz	sub-025_task-MGT_run-03_bold.nii.gz	OpenNeuro	doi:10.18112/openneuro.ds001734.v1.0.4	https://doi.org/10.18112/openneuro.ds001734.v1.0.4	MRI pre-processing	derivatives/sub-025/func/sub-025_task-MGT_run-03_bold_space-MNI152NLin2009cAsym_preproc.nii.gz	OpenNeuro	doi:10.18112/openneuro.ds001734.v1.0.4	https://doi.org/10.18112/openneuro.ds001734.v1.0.4
sub-025	MRI data acquisition	3T Prisma	Siemens	sub-025_task-MGT_run-04_bold.nii.gz	sub-025_task-MGT_run-04_bold.nii.gz	OpenNeuro	doi:10.18112/openneuro.ds001734.v1.0.4	https://doi.org/10.18112/openneuro.ds001734.v1.0.4	MRI pre-processing	derivatives/sub-025/func/sub-025_task-MGT_run-04_bold_space-MNI152NLin2009cAsym_preproc.nii.gz	OpenNeuro	doi:10.18112/openneuro.ds001734.v1.0.4	https://doi.org/10.18112/openneuro.ds001734.v1.0.4
sub-026	MRI data acquisition	3T Prisma	Siemens	sub-026_T1w.nii.gz	sub-026_T1w.nii.gz	OpenNeuro	doi:10.18112/openneuro.ds001734.v1.0.4	https://doi.org/10.18112/openneuro.ds001734.v1.0.4	MRI pre-processing	derivatives/sub-026/anat/sub-026_t1w_preproc.nii.gz	OpenNeuro	doi:10.18112/openneuro.ds001734.v1.0.4	https://doi.org/10.18112/openneuro.ds001734.v1.0.4
sub-026	MRI data acquisition	3T Prisma	Siemens	sub-026_task-MGT_run-01_bold.nii.gz	sub-026_task-MGT_run-01_bold.nii.gz	OpenNeuro	doi:10.18112/openneuro.ds001734.v1.0.4	https://doi.org/10.18112/openneuro.ds001734.v1.0.4	MRI pre-processing	derivatives/sub-026/func/sub-026_task-MGT_run-01_bold_space-MNI152NLin2009cAsym_preproc.nii.gz	OpenNeuro	doi:10.18112/openneuro.ds001734.v1.0.4	https://doi.org/10.18112/openneuro.ds001734.v1.0.4
sub-026	MRI data acquisition	3T Prisma	Siemens	sub-026_task-MGT_run-02_bold.nii.gz	sub-026_task-MGT_run-02_bold.nii.gz	OpenNeuro	doi:10.18112/openneuro.ds001734.v1.0.4	https://doi.org/10.18112/openneuro.ds001734.v1.0.4	MRI pre-processing	derivatives/sub-026/func/sub-026_task-MGT_run-02_bold_space-MNI152NLin2009cAsym_preproc.nii.gz	OpenNeuro	doi:10.18112/openneuro.ds001734.v1.0.4	https://doi.org/10.18112/openneuro.ds001734.v1.0.4
sub-026	MRI data acquisition	3T Prisma	Siemens	sub-026_task-MGT_run-03_bold.nii.gz	sub-026_task-MGT_run-03_bold.nii.gz	OpenNeuro	doi:10.18112/openneuro.ds001734.v1.0.4	https://doi.org/10.18112/openneuro.ds001734.v1.0.4	MRI pre-processing	derivatives/sub-026/func/sub-026_task-MGT_run-03_bold_space-MNI152NLin2009cAsym_preproc.nii.gz	OpenNeuro	doi:10.18112/openneuro.ds001734.v1.0.4	https://doi.org/10.18112/openneuro.ds001734.v1.0.4
sub-026	MRI data acquisition	3T Prisma	Siemens	sub-026_task-MGT_run-04_bold.nii.gz	sub-026_task-MGT_run-04_bold.nii.gz	OpenNeuro	doi:10.18112/openneuro.ds001734.v1.0.4	https://doi.org/10.18112/openneuro.ds001734.v1.0.4	MRI pre-processing	derivatives/sub-026/func/sub-026_task-MGT_run-04_bold_space-MNI152NLin2009cAsym_preproc.nii.gz	OpenNeuro	doi:10.18112/openneuro.ds001734.v1.0.4	https://doi.org/10.18112/openneuro.ds001734.v1.0.4
sub-027	MRI data acquisition	3T Prisma	Siemens	sub-027_T1w.nii.gz	sub-027_T1w.nii.gz	OpenNeuro	doi:10.18112/openneuro.ds001734.v1.0.4	https://doi.org/10.18112/openneuro.ds001734.v1.0.4	MRI pre-processing	derivatives/sub-027/anat/sub-027_t1w_preproc.nii.gz	OpenNeuro	doi:10.18112/openneuro.ds001734.v1.0.4	https://doi.org/10.18112/openneuro.ds001734.v1.0.4
sub-027	MRI data acquisition	3T Prisma	Siemens	sub-027_task-MGT_run-01_bold.nii.gz	sub-027_task-MGT_run-01_bold.nii.gz	OpenNeuro	doi:10.18112/openneuro.ds001734.v1.0.4	https://doi.org/10.18112/openneuro.ds001734.v1.0.4	MRI pre-processing	derivatives/sub-027/func/sub-027_task-MGT_run-01_bold_space-MNI152NLin2009cAsym_preproc.nii.gz	OpenNeuro	doi:10.18112/openneuro.ds001734.v1.0.4	https://doi.org/10.18112/openneuro.ds001734.v1.0.4
sub-027	MRI data acquisition	3T Prisma	Siemens	sub-027_task-MGT_run-02_bold.nii.gz	sub-027_task-MGT_run-02_bold.nii.gz	OpenNeuro	doi:10.18112/openneuro.ds001734.v1.0.4	https://doi.org/10.18112/openneuro.ds001734.v1.0.4	MRI pre-processing	derivatives/sub-027/func/sub-027_task-MGT_run-02_bold_space-MNI152NLin2009cAsym_preproc.nii.gz	OpenNeuro	doi:10.18112/openneuro.ds001734.v1.0.4	https://doi.org/10.18112/openneuro.ds001734.v1.0.4
sub-027	MRI data acquisition	3T Prisma	Siemens	sub-027_task-MGT_run-03_bold.nii.gz	sub-027_task-MGT_run-03_bold.nii.gz	OpenNeuro	doi:10.18112/openneuro.ds001734.v1.0.4	https://doi.org/10.18112/openneuro.ds001734.v1.0.4	MRI pre-processing	derivatives/sub-027/func/sub-027_task-MGT_run-03_bold_space-MNI152NLin2009cAsym_preproc.nii.gz	OpenNeuro	doi:10.18112/openneuro.ds001734.v1.0.4	https://doi.org/10.18112/openneuro.ds001734.v1.0.4
sub-027	MRI data acquisition	3T Prisma	Siemens	sub-027_task-MGT_run-04_bold.nii.gz	sub-027_task-MGT_run-04_bold.nii.gz	OpenNeuro	doi:10.18112/openneuro.ds001734.v1.0.4	https://doi.org/10.18112/openneuro.ds001734.v1.0.4	MRI pre-processing	derivatives/sub-027/func/sub-027_task-MGT_run-04_bold_space-MNI152NLin2009cAsym_preproc.nii.gz	OpenNeuro	doi:10.18112/openneuro.ds001734.v1.0.4	https://doi.org/10.18112/openneuro.ds001734.v1.0.4
sub-029	MRI data acquisition	3T Prisma	Siemens	sub-029_T1w.nii.gz	sub-029_T1w.nii.gz	OpenNeuro	doi:10.18112/openneuro.ds001734.v1.0.4	https://doi.org/10.18112/openneuro.ds001734.v1.0.4	MRI pre-processing	derivatives/sub-029/anat/sub-029_t1w_preproc.nii.gz	OpenNeuro	doi:10.18112/openneuro.ds001734.v1.0.4	https://doi.org/10.18112/openneuro.ds001734.v1.0.4
sub-029	MRI data acquisition	3T Prisma	Siemens	sub-029_task-MGT_run-01_bold.nii.gz	sub-029_task-MGT_run-01_bold.nii.gz	OpenNeuro	doi:10.18112/openneuro.ds001734.v1.0.4	https://doi.org/10.18112/openneuro.ds001734.v1.0.4	MRI pre-processing	derivatives/sub-029/func/sub-029_task-MGT_run-01_bold_space-MNI152NLin2009cAsym_preproc.nii.gz	OpenNeuro	doi:10.18112/openneuro.ds001734.v1.0.4	https://doi.org/10.18112/openneuro.ds001734.v1.0.4
sub-029	MRI data acquisition	3T Prisma	Siemens	sub-029_task-MGT_run-02_bold.nii.gz	sub-029_task-MGT_run-02_bold.nii.gz	OpenNeuro	doi:10.18112/openneuro.ds001734.v1.0.4	https://doi.org/10.18112/openneuro.ds001734.v1.0.4	MRI pre-processing	derivatives/sub-029/func/sub-029_task-MGT_run-02_bold_space-MNI152NLin2009cAsym_preproc.nii.gz	OpenNeuro	doi:10.18112/openneuro.ds001734.v1.0.4	https://doi.org/10.18112/openneuro.ds001734.v1.0.4
sub-029	MRI data acquisition	3T Prisma	Siemens	sub-029_task-MGT_run-03_bold.nii.gz	sub-029_task-MGT_run-03_bold.nii.gz	OpenNeuro	doi:10.18112/openneuro.ds001734.v1.0.4	https://doi.org/10.18112/openneuro.ds001734.v1.0.4	MRI pre-processing	derivatives/sub-029/func/sub-029_task-MGT_run-03_bold_space-MNI152NLin2009cAsym_preproc.nii.gz	OpenNeuro	doi:10.18112/openneuro.ds001734.v1.0.4	https://doi.org/10.18112/openneuro.ds001734.v1.0.4
sub-029	MRI data acquisition	3T Prisma	Siemens	sub-029_task-MGT_run-04_bold.nii.gz	sub-029_task-MGT_run-04_bold.nii.gz	OpenNeuro	doi:10.18112/openneuro.ds001734.v1.0.4	https://doi.org/10.18112/openneuro.ds001734.v1.0.4	MRI pre-processing	derivatives/sub-029/func/sub-029_task-MGT_run-04_bold_space-MNI152NLin2009cAsym_preproc.nii.gz	OpenNeuro	doi:10.18112/openneuro.ds001734.v1.0.4	https://doi.org/10.18112/openneuro.ds001734.v1.0.4
sub-030	MRI data acquisition	3T Prisma	Siemens	sub-030_T1w.nii.gz	sub-030_T1w.nii.gz	OpenNeuro	doi:10.18112/openneuro.ds001734.v1.0.4	https://doi.org/10.18112/openneuro.ds001734.v1.0.4	MRI pre-processing	derivatives/sub-030/anat/sub-030_t1w_preproc.nii.gz	OpenNeuro	doi:10.18112/openneuro.ds001734.v1.0.4	https://doi.org/10.18112/openneuro.ds001734.v1.0.4
sub-030	MRI data acquisition	3T Prisma	Siemens	sub-030_task-MGT_run-01_bold.nii.gz	sub-030_task-MGT_run-01_bold.nii.gz	OpenNeuro	doi:10.18112/openneuro.ds001734.v1.0.4	https://doi.org/10.18112/openneuro.ds001734.v1.0.4	MRI pre-processing	derivatives/sub-030/func/sub-030_task-MGT_run-01_bold_space-MNI152NLin2009cAsym_preproc.nii.gz	OpenNeuro	doi:10.18112/openneuro.ds001734.v1.0.4	https://doi.org/10.18112/openneuro.ds001734.v1.0.4
sub-030	MRI data acquisition	3T Prisma	Siemens	sub-030_task-MGT_run-02_bold.nii.gz	sub-030_task-MGT_run-02_bold.nii.gz	OpenNeuro	doi:10.18112/openneuro.ds001734.v1.0.4	https://doi.org/10.18112/openneuro.ds001734.v1.0.4	MRI pre-processing	derivatives/sub-030/func/sub-030_task-MGT_run-02_bold_space-MNI152NLin2009cAsym_preproc.nii.gz	OpenNeuro	doi:10.18112/openneuro.ds001734.v1.0.4	https://doi.org/10.18112/openneuro.ds001734.v1.0.4
sub-030	MRI data acquisition	3T Prisma	Siemens	sub-030_task-MGT_run-03_bold.nii.gz	sub-030_task-MGT_run-03_bold.nii.gz	OpenNeuro	doi:10.18112/openneuro.ds001734.v1.0.4	https://doi.org/10.18112/openneuro.ds001734.v1.0.4	MRI pre-processing	derivatives/sub-030/func/sub-030_task-MGT_run-03_bold_space-MNI152NLin2009cAsym_preproc.nii.gz	OpenNeuro	doi:10.18112/openneuro.ds001734.v1.0.4	https://doi.org/10.18112/openneuro.ds001734.v1.0.4
sub-030	MRI data acquisition	3T Prisma	Siemens	sub-030_task-MGT_run-04_bold.nii.gz	sub-030_task-MGT_run-04_bold.nii.gz	OpenNeuro	doi:10.18112/openneuro.ds001734.v1.0.4	https://doi.org/10.18112/openneuro.ds001734.v1.0.4	MRI pre-processing	derivatives/sub-030/func/sub-030_task-MGT_run-04_bold_space-MNI152NLin2009cAsym_preproc.nii.gz	OpenNeuro	doi:10.18112/openneuro.ds001734.v1.0.4	https://doi.org/10.18112/openneuro.ds001734.v1.0.4
sub-032	MRI data acquisition	3T Prisma	Siemens	sub-032_T1w.nii.gz	sub-032_T1w.nii.gz	OpenNeuro	doi:10.18112/openneuro.ds001734.v1.0.4	https://doi.org/10.18112/openneuro.ds001734.v1.0.4	MRI pre-processing	derivatives/sub-032/anat/sub-032_t1w_preproc.nii.gz	OpenNeuro	doi:10.18112/openneuro.ds001734.v1.0.4	https://doi.org/10.18112/openneuro.ds001734.v1.0.4
sub-032	MRI data acquisition	3T Prisma	Siemens	sub-032_task-MGT_run-01_bold.nii.gz	sub-032_task-MGT_run-01_bold.nii.gz	OpenNeuro	doi:10.18112/openneuro.ds001734.v1.0.4	https://doi.org/10.18112/openneuro.ds001734.v1.0.4	MRI pre-processing	derivatives/sub-032/func/sub-032_task-MGT_run-01_bold_space-MNI152NLin2009cAsym_preproc.nii.gz	OpenNeuro	doi:10.18112/openneuro.ds001734.v1.0.4	https://doi.org/10.18112/openneuro.ds001734.v1.0.4
sub-032	MRI data acquisition	3T Prisma	Siemens	sub-032_task-MGT_run-02_bold.nii.gz	sub-032_task-MGT_run-02_bold.nii.gz	OpenNeuro	doi:10.18112/openneuro.ds001734.v1.0.4	https://doi.org/10.18112/openneuro.ds001734.v1.0.4	MRI pre-processing	derivatives/sub-032/func/sub-032_task-MGT_run-02_bold_space-MNI152NLin2009cAsym_preproc.nii.gz	OpenNeuro	doi:10.18112/openneuro.ds001734.v1.0.4	https://doi.org/10.18112/openneuro.ds001734.v1.0.4
sub-032	MRI data acquisition	3T Prisma	Siemens	sub-032_task-MGT_run-03_bold.nii.gz	sub-032_task-MGT_run-03_bold.nii.gz	OpenNeuro	doi:10.18112/openneuro.ds001734.v1.0.4	https://doi.org/10.18112/openneuro.ds001734.v1.0.4	MRI pre-processing	derivatives/sub-032/func/sub-032_task-MGT_run-03_bold_space-MNI152NLin2009cAsym_preproc.nii.gz	OpenNeuro	doi:10.18112/openneuro.ds001734.v1.0.4	https://doi.org/10.18112/openneuro.ds001734.v1.0.4
sub-032	MRI data acquisition	3T Prisma	Siemens	sub-032_task-MGT_run-04_bold.nii.gz	sub-032_task-MGT_run-04_bold.nii.gz	OpenNeuro	doi:10.18112/openneuro.ds001734.v1.0.4	https://doi.org/10.18112/openneuro.ds001734.v1.0.4	MRI pre-processing	derivatives/sub-032/func/sub-032_task-MGT_run-04_bold_space-MNI152NLin2009cAsym_preproc.nii.gz	OpenNeuro	doi:10.18112/openneuro.ds001734.v1.0.4	https://doi.org/10.18112/openneuro.ds001734.v1.0.4
sub-033	MRI data acquisition	3T Prisma	Siemens	sub-033_T1w.nii.gz	sub-033_T1w.nii.gz	OpenNeuro	doi:10.18112/openneuro.ds001734.v1.0.4	https://doi.org/10.18112/openneuro.ds001734.v1.0.4	MRI pre-processing	derivatives/sub-033/anat/sub-033_t1w_preproc.nii.gz	OpenNeuro	doi:10.18112/openneuro.ds001734.v1.0.4	https://doi.org/10.18112/openneuro.ds001734.v1.0.4
sub-033	MRI data acquisition	3T Prisma	Siemens	sub-033_task-MGT_run-01_bold.nii.gz	sub-033_task-MGT_run-01_bold.nii.gz	OpenNeuro	doi:10.18112/openneuro.ds001734.v1.0.4	https://doi.org/10.18112/openneuro.ds001734.v1.0.4	MRI pre-processing	derivatives/sub-033/func/sub-033_task-MGT_run-01_bold_space-MNI152NLin2009cAsym_preproc.nii.gz	OpenNeuro	doi:10.18112/openneuro.ds001734.v1.0.4	https://doi.org/10.18112/openneuro.ds001734.v1.0.4
sub-033	MRI data acquisition	3T Prisma	Siemens	sub-033_task-MGT_run-02_bold.nii.gz	sub-033_task-MGT_run-02_bold.nii.gz	OpenNeuro	doi:10.18112/openneuro.ds001734.v1.0.4	https://doi.org/10.18112/openneuro.ds001734.v1.0.4	MRI pre-processing	derivatives/sub-033/func/sub-033_task-MGT_run-02_bold_space-MNI152NLin2009cAsym_preproc.nii.gz	OpenNeuro	doi:10.18112/openneuro.ds001734.v1.0.4	https://doi.org/10.18112/openneuro.ds001734.v1.0.4
sub-033	MRI data acquisition	3T Prisma	Siemens	sub-033_task-MGT_run-03_bold.nii.gz	sub-033_task-MGT_run-03_bold.nii.gz	OpenNeuro	doi:10.18112/openneuro.ds001734.v1.0.4	https://doi.org/10.18112/openneuro.ds001734.v1.0.4	MRI pre-processing	derivatives/sub-033/func/sub-033_task-MGT_run-03_bold_space-MNI152NLin2009cAsym_preproc.nii.gz	OpenNeuro	doi:10.18112/openneuro.ds001734.v1.0.4	https://doi.org/10.18112/openneuro.ds001734.v1.0.4
sub-033	MRI data acquisition	3T Prisma	Siemens	sub-033_task-MGT_run-04_bold.nii.gz	sub-033_task-MGT_run-04_bold.nii.gz	OpenNeuro	doi:10.18112/openneuro.ds001734.v1.0.4	https://doi.org/10.18112/openneuro.ds001734.v1.0.4	MRI pre-processing	derivatives/sub-033/func/sub-033_task-MGT_run-04_bold_space-MNI152NLin2009cAsym_preproc.nii.gz	OpenNeuro	doi:10.18112/openneuro.ds001734.v1.0.4	https://doi.org/10.18112/openneuro.ds001734.v1.0.4
sub-035	MRI data acquisition	3T Prisma	Siemens	sub-035_T1w.nii.gz	sub-035_T1w.nii.gz	OpenNeuro	doi:10.18112/openneuro.ds001734.v1.0.4	https://doi.org/10.18112/openneuro.ds001734.v1.0.4	MRI pre-processing	derivatives/sub-035/anat/sub-035_t1w_preproc.nii.gz	OpenNeuro	doi:10.18112/openneuro.ds001734.v1.0.4	https://doi.org/10.18112/openneuro.ds001734.v1.0.4
sub-035	MRI data acquisition	3T Prisma	Siemens	sub-035_task-MGT_run-01_bold.nii.gz	sub-035_task-MGT_run-01_bold.nii.gz	OpenNeuro	doi:10.18112/openneuro.ds001734.v1.0.4	https://doi.org/10.18112/openneuro.ds001734.v1.0.4	MRI pre-processing	derivatives/sub-035/func/sub-035_task-MGT_run-01_bold_space-MNI152NLin2009cAsym_preproc.nii.gz	OpenNeuro	doi:10.18112/openneuro.ds001734.v1.0.4	https://doi.org/10.18112/openneuro.ds001734.v1.0.4
sub-035	MRI data acquisition	3T Prisma	Siemens	sub-035_task-MGT_run-02_bold.nii.gz	sub-035_task-MGT_run-02_bold.nii.gz	OpenNeuro	doi:10.18112/openneuro.ds001734.v1.0.4	https://doi.org/10.18112/openneuro.ds001734.v1.0.4	MRI pre-processing	derivatives/sub-035/func/sub-035_task-MGT_run-02_bold_space-MNI152NLin2009cAsym_preproc.nii.gz	OpenNeuro	doi:10.18112/openneuro.ds001734.v1.0.4	https://doi.org/10.18112/openneuro.ds001734.v1.0.4
sub-035	MRI data acquisition	3T Prisma	Siemens	sub-035_task-MGT_run-03_bold.nii.gz	sub-035_task-MGT_run-03_bold.nii.gz	OpenNeuro	doi:10.18112/openneuro.ds001734.v1.0.4	https://doi.org/10.18112/openneuro.ds001734.v1.0.4	MRI pre-processing	derivatives/sub-035/func/sub-035_task-MGT_run-03_bold_space-MNI152NLin2009cAsym_preproc.nii.gz	OpenNeuro	doi:10.18112/openneuro.ds001734.v1.0.4	https://doi.org/10.18112/openneuro.ds001734.v1.0.4
sub-035	MRI data acquisition	3T Prisma	Siemens	sub-035_task-MGT_run-04_bold.nii.gz	sub-035_task-MGT_run-04_bold.nii.gz	OpenNeuro	doi:10.18112/openneuro.ds001734.v1.0.4	https://doi.org/10.18112/openneuro.ds001734.v1.0.4	MRI pre-processing	derivatives/sub-035/func/sub-035_task-MGT_run-04_bold_space-MNI152NLin2009cAsym_preproc.nii.gz	OpenNeuro	doi:10.18112/openneuro.ds001734.v1.0.4	https://doi.org/10.18112/openneuro.ds001734.v1.0.4
sub-036	MRI data acquisition	3T Prisma	Siemens	sub-036_T1w.nii.gz	sub-036_T1w.nii.gz	OpenNeuro	doi:10.18112/openneuro.ds001734.v1.0.4	https://doi.org/10.18112/openneuro.ds001734.v1.0.4	MRI pre-processing	derivatives/sub-036/anat/sub-036_t1w_preproc.nii.gz	OpenNeuro	doi:10.18112/openneuro.ds001734.v1.0.4	https://doi.org/10.18112/openneuro.ds001734.v1.0.4
sub-036	MRI data acquisition	3T Prisma	Siemens	sub-036_task-MGT_run-01_bold.nii.gz	sub-036_task-MGT_run-01_bold.nii.gz	OpenNeuro	doi:10.18112/openneuro.ds001734.v1.0.4	https://doi.org/10.18112/openneuro.ds001734.v1.0.4	MRI pre-processing	derivatives/sub-036/func/sub-036_task-MGT_run-01_bold_space-MNI152NLin2009cAsym_preproc.nii.gz	OpenNeuro	doi:10.18112/openneuro.ds001734.v1.0.4	https://doi.org/10.18112/openneuro.ds001734.v1.0.4
sub-036	MRI data acquisition	3T Prisma	Siemens	sub-036_task-MGT_run-02_bold.nii.gz	sub-036_task-MGT_run-02_bold.nii.gz	OpenNeuro	doi:10.18112/openneuro.ds001734.v1.0.4	https://doi.org/10.18112/openneuro.ds001734.v1.0.4	MRI pre-processing	derivatives/sub-036/func/sub-036_task-MGT_run-02_bold_space-MNI152NLin2009cAsym_preproc.nii.gz	OpenNeuro	doi:10.18112/openneuro.ds001734.v1.0.4	https://doi.org/10.18112/openneuro.ds001734.v1.0.4
sub-036	MRI data acquisition	3T Prisma	Siemens	sub-036_task-MGT_run-03_bold.nii.gz	sub-036_task-MGT_run-03_bold.nii.gz	OpenNeuro	doi:10.18112/openneuro.ds001734.v1.0.4	https://doi.org/10.18112/openneuro.ds001734.v1.0.4	MRI pre-processing	derivatives/sub-036/func/sub-036_task-MGT_run-03_bold_space-MNI152NLin2009cAsym_preproc.nii.gz	OpenNeuro	doi:10.18112/openneuro.ds001734.v1.0.4	https://doi.org/10.18112/openneuro.ds001734.v1.0.4
sub-036	MRI data acquisition	3T Prisma	Siemens	sub-036_task-MGT_run-04_bold.nii.gz	sub-036_task-MGT_run-04_bold.nii.gz	OpenNeuro	doi:10.18112/openneuro.ds001734.v1.0.4	https://doi.org/10.18112/openneuro.ds001734.v1.0.4	MRI pre-processing	derivatives/sub-036/func/sub-036_task-MGT_run-04_bold_space-MNI152NLin2009cAsym_preproc.nii.gz	OpenNeuro	doi:10.18112/openneuro.ds001734.v1.0.4	https://doi.org/10.18112/openneuro.ds001734.v1.0.4
sub-037	MRI data acquisition	3T Prisma	Siemens	sub-037_T1w.nii.gz	sub-037_T1w.nii.gz	OpenNeuro	doi:10.18112/openneuro.ds001734.v1.0.4	https://doi.org/10.18112/openneuro.ds001734.v1.0.4	MRI pre-processing	derivatives/sub-037/anat/sub-037_t1w_preproc.nii.gz	OpenNeuro	doi:10.18112/openneuro.ds001734.v1.0.4	https://doi.org/10.18112/openneuro.ds001734.v1.0.4
sub-037	MRI data acquisition	3T Prisma	Siemens	sub-037_task-MGT_run-01_bold.nii.gz	sub-037_task-MGT_run-01_bold.nii.gz	OpenNeuro	doi:10.18112/openneuro.ds001734.v1.0.4	https://doi.org/10.18112/openneuro.ds001734.v1.0.4	MRI pre-processing	derivatives/sub-037/func/sub-037_task-MGT_run-01_bold_space-MNI152NLin2009cAsym_preproc.nii.gz	OpenNeuro	doi:10.18112/openneuro.ds001734.v1.0.4	https://doi.org/10.18112/openneuro.ds001734.v1.0.4
sub-037	MRI data acquisition	3T Prisma	Siemens	sub-037_task-MGT_run-02_bold.nii.gz	sub-037_task-MGT_run-02_bold.nii.gz	OpenNeuro	doi:10.18112/openneuro.ds001734.v1.0.4	https://doi.org/10.18112/openneuro.ds001734.v1.0.4	MRI pre-processing	derivatives/sub-037/func/sub-037_task-MGT_run-02_bold_space-MNI152NLin2009cAsym_preproc.nii.gz	OpenNeuro	doi:10.18112/openneuro.ds001734.v1.0.4	https://doi.org/10.18112/openneuro.ds001734.v1.0.4
sub-037	MRI data acquisition	3T Prisma	Siemens	sub-037_task-MGT_run-03_bold.nii.gz	sub-037_task-MGT_run-03_bold.nii.gz	OpenNeuro	doi:10.18112/openneuro.ds001734.v1.0.4	https://doi.org/10.18112/openneuro.ds001734.v1.0.4	MRI pre-processing	derivatives/sub-037/func/sub-037_task-MGT_run-03_bold_space-MNI152NLin2009cAsym_preproc.nii.gz	OpenNeuro	doi:10.18112/openneuro.ds001734.v1.0.4	https://doi.org/10.18112/openneuro.ds001734.v1.0.4
sub-037	MRI data acquisition	3T Prisma	Siemens	sub-037_task-MGT_run-04_bold.nii.gz	sub-037_task-MGT_run-04_bold.nii.gz	OpenNeuro	doi:10.18112/openneuro.ds001734.v1.0.4	https://doi.org/10.18112/openneuro.ds001734.v1.0.4	MRI pre-processing	derivatives/sub-037/func/sub-037_task-MGT_run-04_bold_space-MNI152NLin2009cAsym_preproc.nii.gz	OpenNeuro	doi:10.18112/openneuro.ds001734.v1.0.4	https://doi.org/10.18112/openneuro.ds001734.v1.0.4
sub-038	MRI data acquisition	3T Prisma	Siemens	sub-038_T1w.nii.gz	sub-038_T1w.nii.gz	OpenNeuro	doi:10.18112/openneuro.ds001734.v1.0.4	https://doi.org/10.18112/openneuro.ds001734.v1.0.4	MRI pre-processing	derivatives/sub-038/anat/sub-038_t1w_preproc.nii.gz	OpenNeuro	doi:10.18112/openneuro.ds001734.v1.0.4	https://doi.org/10.18112/openneuro.ds001734.v1.0.4
sub-038	MRI data acquisition	3T Prisma	Siemens	sub-038_task-MGT_run-01_bold.nii.gz	sub-038_task-MGT_run-01_bold.nii.gz	OpenNeuro	doi:10.18112/openneuro.ds001734.v1.0.4	https://doi.org/10.18112/openneuro.ds001734.v1.0.4	MRI pre-processing	derivatives/sub-038/func/sub-038_task-MGT_run-01_bold_space-MNI152NLin2009cAsym_preproc.nii.gz	OpenNeuro	doi:10.18112/openneuro.ds001734.v1.0.4	https://doi.org/10.18112/openneuro.ds001734.v1.0.4
sub-038	MRI data acquisition	3T Prisma	Siemens	sub-038_task-MGT_run-02_bold.nii.gz	sub-038_task-MGT_run-02_bold.nii.gz	OpenNeuro	doi:10.18112/openneuro.ds001734.v1.0.4	https://doi.org/10.18112/openneuro.ds001734.v1.0.4	MRI pre-processing	derivatives/sub-038/func/sub-038_task-MGT_run-02_bold_space-MNI152NLin2009cAsym_preproc.nii.gz	OpenNeuro	doi:10.18112/openneuro.ds001734.v1.0.4	https://doi.org/10.18112/openneuro.ds001734.v1.0.4
sub-038	MRI data acquisition	3T Prisma	Siemens	sub-038_task-MGT_run-03_bold.nii.gz	sub-038_task-MGT_run-03_bold.nii.gz	OpenNeuro	doi:10.18112/openneuro.ds001734.v1.0.4	https://doi.org/10.18112/openneuro.ds001734.v1.0.4	MRI pre-processing	derivatives/sub-038/func/sub-038_task-MGT_run-03_bold_space-MNI152NLin2009cAsym_preproc.nii.gz	OpenNeuro	doi:10.18112/openneuro.ds001734.v1.0.4	https://doi.org/10.18112/openneuro.ds001734.v1.0.4
sub-038	MRI data acquisition	3T Prisma	Siemens	sub-038_task-MGT_run-04_bold.nii.gz	sub-038_task-MGT_run-04_bold.nii.gz	OpenNeuro	doi:10.18112/openneuro.ds001734.v1.0.4	https://doi.org/10.18112/openneuro.ds001734.v1.0.4	MRI pre-processing	derivatives/sub-038/func/sub-038_task-MGT_run-04_bold_space-MNI152NLin2009cAsym_preproc.nii.gz	OpenNeuro	doi:10.18112/openneuro.ds001734.v1.0.4	https://doi.org/10.18112/openneuro.ds001734.v1.0.4
sub-039	MRI data acquisition	3T Prisma	Siemens	sub-039_T1w.nii.gz	sub-039_T1w.nii.gz	OpenNeuro	doi:10.18112/openneuro.ds001734.v1.0.4	https://doi.org/10.18112/openneuro.ds001734.v1.0.4	MRI pre-processing	derivatives/sub-039/anat/sub-039_t1w_preproc.nii.gz	OpenNeuro	doi:10.18112/openneuro.ds001734.v1.0.4	https://doi.org/10.18112/openneuro.ds001734.v1.0.4
sub-039	MRI data acquisition	3T Prisma	Siemens	sub-039_task-MGT_run-01_bold.nii.gz	sub-039_task-MGT_run-01_bold.nii.gz	OpenNeuro	doi:10.18112/openneuro.ds001734.v1.0.4	https://doi.org/10.18112/openneuro.ds001734.v1.0.4	MRI pre-processing	derivatives/sub-039/func/sub-039_task-MGT_run-01_bold_space-MNI152NLin2009cAsym_preproc.nii.gz	OpenNeuro	doi:10.18112/openneuro.ds001734.v1.0.4	https://doi.org/10.18112/openneuro.ds001734.v1.0.4
sub-039	MRI data acquisition	3T Prisma	Siemens	sub-039_task-MGT_run-02_bold.nii.gz	sub-039_task-MGT_run-02_bold.nii.gz	OpenNeuro	doi:10.18112/openneuro.ds001734.v1.0.4	https://doi.org/10.18112/openneuro.ds001734.v1.0.4	MRI pre-processing	derivatives/sub-039/func/sub-039_task-MGT_run-02_bold_space-MNI152NLin2009cAsym_preproc.nii.gz	OpenNeuro	doi:10.18112/openneuro.ds001734.v1.0.4	https://doi.org/10.18112/openneuro.ds001734.v1.0.4
sub-039	MRI data acquisition	3T Prisma	Siemens	sub-039_task-MGT_run-03_bold.nii.gz	sub-039_task-MGT_run-03_bold.nii.gz	OpenNeuro	doi:10.18112/openneuro.ds001734.v1.0.4	https://doi.org/10.18112/openneuro.ds001734.v1.0.4	MRI pre-processing	derivatives/sub-039/func/sub-039_task-MGT_run-03_bold_space-MNI152NLin2009cAsym_preproc.nii.gz	OpenNeuro	doi:10.18112/openneuro.ds001734.v1.0.4	https://doi.org/10.18112/openneuro.ds001734.v1.0.4
sub-039	MRI data acquisition	3T Prisma	Siemens	sub-039_task-MGT_run-04_bold.nii.gz	sub-039_task-MGT_run-04_bold.nii.gz	OpenNeuro	doi:10.18112/openneuro.ds001734.v1.0.4	https://doi.org/10.18112/openneuro.ds001734.v1.0.4	MRI pre-processing	derivatives/sub-039/func/sub-039_task-MGT_run-04_bold_space-MNI152NLin2009cAsym_preproc.nii.gz	OpenNeuro	doi:10.18112/openneuro.ds001734.v1.0.4	https://doi.org/10.18112/openneuro.ds001734.v1.0.4
sub-040	MRI data acquisition	3T Prisma	Siemens	sub-040_T1w.nii.gz	sub-040_T1w.nii.gz	OpenNeuro	doi:10.18112/openneuro.ds001734.v1.0.4	https://doi.org/10.18112/openneuro.ds001734.v1.0.4	MRI pre-processing	derivatives/sub-040/anat/sub-040_t1w_preproc.nii.gz	OpenNeuro	doi:10.18112/openneuro.ds001734.v1.0.4	https://doi.org/10.18112/openneuro.ds001734.v1.0.4
sub-040	MRI data acquisition	3T Prisma	Siemens	sub-040_task-MGT_run-01_bold.nii.gz	sub-040_task-MGT_run-01_bold.nii.gz	OpenNeuro	doi:10.18112/openneuro.ds001734.v1.0.4	https://doi.org/10.18112/openneuro.ds001734.v1.0.4	MRI pre-processing	derivatives/sub-040/func/sub-040_task-MGT_run-01_bold_space-MNI152NLin2009cAsym_preproc.nii.gz	OpenNeuro	doi:10.18112/openneuro.ds001734.v1.0.4	https://doi.org/10.18112/openneuro.ds001734.v1.0.4
sub-040	MRI data acquisition	3T Prisma	Siemens	sub-040_task-MGT_run-02_bold.nii.gz	sub-040_task-MGT_run-02_bold.nii.gz	OpenNeuro	doi:10.18112/openneuro.ds001734.v1.0.4	https://doi.org/10.18112/openneuro.ds001734.v1.0.4	MRI pre-processing	derivatives/sub-040/func/sub-040_task-MGT_run-02_bold_space-MNI152NLin2009cAsym_preproc.nii.gz	OpenNeuro	doi:10.18112/openneuro.ds001734.v1.0.4	https://doi.org/10.18112/openneuro.ds001734.v1.0.4
sub-040	MRI data acquisition	3T Prisma	Siemens	sub-040_task-MGT_run-03_bold.nii.gz	sub-040_task-MGT_run-03_bold.nii.gz	OpenNeuro	doi:10.18112/openneuro.ds001734.v1.0.4	https://doi.org/10.18112/openneuro.ds001734.v1.0.4	MRI pre-processing	derivatives/sub-040/func/sub-040_task-MGT_run-03_bold_space-MNI152NLin2009cAsym_preproc.nii.gz	OpenNeuro	doi:10.18112/openneuro.ds001734.v1.0.4	https://doi.org/10.18112/openneuro.ds001734.v1.0.4
sub-040	MRI data acquisition	3T Prisma	Siemens	sub-040_task-MGT_run-04_bold.nii.gz	sub-040_task-MGT_run-04_bold.nii.gz	OpenNeuro	doi:10.18112/openneuro.ds001734.v1.0.4	https://doi.org/10.18112/openneuro.ds001734.v1.0.4	MRI pre-processing	derivatives/sub-040/func/sub-040_task-MGT_run-04_bold_space-MNI152NLin2009cAsym_preproc.nii.gz	OpenNeuro	doi:10.18112/openneuro.ds001734.v1.0.4	https://doi.org/10.18112/openneuro.ds001734.v1.0.4
sub-041	MRI data acquisition	3T Prisma	Siemens	sub-041_T1w.nii.gz	sub-041_T1w.nii.gz	OpenNeuro	doi:10.18112/openneuro.ds001734.v1.0.4	https://doi.org/10.18112/openneuro.ds001734.v1.0.4	MRI pre-processing	derivatives/sub-041/anat/sub-041_t1w_preproc.nii.gz	OpenNeuro	doi:10.18112/openneuro.ds001734.v1.0.4	https://doi.org/10.18112/openneuro.ds001734.v1.0.4
sub-041	MRI data acquisition	3T Prisma	Siemens	sub-041_task-MGT_run-01_bold.nii.gz	sub-041_task-MGT_run-01_bold.nii.gz	OpenNeuro	doi:10.18112/openneuro.ds001734.v1.0.4	https://doi.org/10.18112/openneuro.ds001734.v1.0.4	MRI pre-processing	derivatives/sub-041/func/sub-041_task-MGT_run-01_bold_space-MNI152NLin2009cAsym_preproc.nii.gz	OpenNeuro	doi:10.18112/openneuro.ds001734.v1.0.4	https://doi.org/10.18112/openneuro.ds001734.v1.0.4
sub-041	MRI data acquisition	3T Prisma	Siemens	sub-041_task-MGT_run-02_bold.nii.gz	sub-041_task-MGT_run-02_bold.nii.gz	OpenNeuro	doi:10.18112/openneuro.ds001734.v1.0.4	https://doi.org/10.18112/openneuro.ds001734.v1.0.4	MRI pre-processing	derivatives/sub-041/func/sub-041_task-MGT_run-02_bold_space-MNI152NLin2009cAsym_preproc.nii.gz	OpenNeuro	doi:10.18112/openneuro.ds001734.v1.0.4	https://doi.org/10.18112/openneuro.ds001734.v1.0.4
sub-041	MRI data acquisition	3T Prisma	Siemens	sub-041_task-MGT_run-03_bold.nii.gz	sub-041_task-MGT_run-03_bold.nii.gz	OpenNeuro	doi:10.18112/openneuro.ds001734.v1.0.4	https://doi.org/10.18112/openneuro.ds001734.v1.0.4	MRI pre-processing	derivatives/sub-041/func/sub-041_task-MGT_run-03_bold_space-MNI152NLin2009cAsym_preproc.nii.gz	OpenNeuro	doi:10.18112/openneuro.ds001734.v1.0.4	https://doi.org/10.18112/openneuro.ds001734.v1.0.4
sub-041	MRI data acquisition	3T Prisma	Siemens	sub-041_task-MGT_run-04_bold.nii.gz	sub-041_task-MGT_run-04_bold.nii.gz	OpenNeuro	doi:10.18112/openneuro.ds001734.v1.0.4	https://doi.org/10.18112/openneuro.ds001734.v1.0.4	MRI pre-processing	derivatives/sub-041/func/sub-041_task-MGT_run-04_bold_space-MNI152NLin2009cAsym_preproc.nii.gz	OpenNeuro	doi:10.18112/openneuro.ds001734.v1.0.4	https://doi.org/10.18112/openneuro.ds001734.v1.0.4
sub-043	MRI data acquisition	3T Prisma	Siemens	sub-043_T1w.nii.gz	sub-043_T1w.nii.gz	OpenNeuro	doi:10.18112/openneuro.ds001734.v1.0.4	https://doi.org/10.18112/openneuro.ds001734.v1.0.4	MRI pre-processing	derivatives/sub-043/anat/sub-043_t1w_preproc.nii.gz	OpenNeuro	doi:10.18112/openneuro.ds001734.v1.0.4	https://doi.org/10.18112/openneuro.ds001734.v1.0.4
sub-043	MRI data acquisition	3T Prisma	Siemens	sub-043_task-MGT_run-01_bold.nii.gz	sub-043_task-MGT_run-01_bold.nii.gz	OpenNeuro	doi:10.18112/openneuro.ds001734.v1.0.4	https://doi.org/10.18112/openneuro.ds001734.v1.0.4	MRI pre-processing	derivatives/sub-043/func/sub-043_task-MGT_run-01_bold_space-MNI152NLin2009cAsym_preproc.nii.gz	OpenNeuro	doi:10.18112/openneuro.ds001734.v1.0.4	https://doi.org/10.18112/openneuro.ds001734.v1.0.4
sub-043	MRI data acquisition	3T Prisma	Siemens	sub-043_task-MGT_run-02_bold.nii.gz	sub-043_task-MGT_run-02_bold.nii.gz	OpenNeuro	doi:10.18112/openneuro.ds001734.v1.0.4	https://doi.org/10.18112/openneuro.ds001734.v1.0.4	MRI pre-processing	derivatives/sub-043/func/sub-043_task-MGT_run-02_bold_space-MNI152NLin2009cAsym_preproc.nii.gz	OpenNeuro	doi:10.18112/openneuro.ds001734.v1.0.4	https://doi.org/10.18112/openneuro.ds001734.v1.0.4
sub-043	MRI data acquisition	3T Prisma	Siemens	sub-043_task-MGT_run-03_bold.nii.gz	sub-043_task-MGT_run-03_bold.nii.gz	OpenNeuro	doi:10.18112/openneuro.ds001734.v1.0.4	https://doi.org/10.18112/openneuro.ds001734.v1.0.4	MRI pre-processing	derivatives/sub-043/func/sub-043_task-MGT_run-03_bold_space-MNI152NLin2009cAsym_preproc.nii.gz	OpenNeuro	doi:10.18112/openneuro.ds001734.v1.0.4	https://doi.org/10.18112/openneuro.ds001734.v1.0.4
sub-043	MRI data acquisition	3T Prisma	Siemens	sub-043_task-MGT_run-04_bold.nii.gz	sub-043_task-MGT_run-04_bold.nii.gz	OpenNeuro	doi:10.18112/openneuro.ds001734.v1.0.4	https://doi.org/10.18112/openneuro.ds001734.v1.0.4	MRI pre-processing	derivatives/sub-043/func/sub-043_task-MGT_run-04_bold_space-MNI152NLin2009cAsym_preproc.nii.gz	OpenNeuro	doi:10.18112/openneuro.ds001734.v1.0.4	https://doi.org/10.18112/openneuro.ds001734.v1.0.4
sub-044	MRI data acquisition	3T Prisma	Siemens	sub-044_T1w.nii.gz	sub-044_T1w.nii.gz	OpenNeuro	doi:10.18112/openneuro.ds001734.v1.0.4	https://doi.org/10.18112/openneuro.ds001734.v1.0.4	MRI pre-processing	derivatives/sub-044/anat/sub-044_t1w_preproc.nii.gz	OpenNeuro	doi:10.18112/openneuro.ds001734.v1.0.4	https://doi.org/10.18112/openneuro.ds001734.v1.0.4
sub-044	MRI data acquisition	3T Prisma	Siemens	sub-044_task-MGT_run-01_bold.nii.gz	sub-044_task-MGT_run-01_bold.nii.gz	OpenNeuro	doi:10.18112/openneuro.ds001734.v1.0.4	https://doi.org/10.18112/openneuro.ds001734.v1.0.4	MRI pre-processing	derivatives/sub-044/func/sub-044_task-MGT_run-01_bold_space-MNI152NLin2009cAsym_preproc.nii.gz	OpenNeuro	doi:10.18112/openneuro.ds001734.v1.0.4	https://doi.org/10.18112/openneuro.ds001734.v1.0.4
sub-044	MRI data acquisition	3T Prisma	Siemens	sub-044_task-MGT_run-02_bold.nii.gz	sub-044_task-MGT_run-02_bold.nii.gz	OpenNeuro	doi:10.18112/openneuro.ds001734.v1.0.4	https://doi.org/10.18112/openneuro.ds001734.v1.0.4	MRI pre-processing	derivatives/sub-044/func/sub-044_task-MGT_run-02_bold_space-MNI152NLin2009cAsym_preproc.nii.gz	OpenNeuro	doi:10.18112/openneuro.ds001734.v1.0.4	https://doi.org/10.18112/openneuro.ds001734.v1.0.4
sub-044	MRI data acquisition	3T Prisma	Siemens	sub-044_task-MGT_run-03_bold.nii.gz	sub-044_task-MGT_run-03_bold.nii.gz	OpenNeuro	doi:10.18112/openneuro.ds001734.v1.0.4	https://doi.org/10.18112/openneuro.ds001734.v1.0.4	MRI pre-processing	derivatives/sub-044/func/sub-044_task-MGT_run-03_bold_space-MNI152NLin2009cAsym_preproc.nii.gz	OpenNeuro	doi:10.18112/openneuro.ds001734.v1.0.4	https://doi.org/10.18112/openneuro.ds001734.v1.0.4
sub-044	MRI data acquisition	3T Prisma	Siemens	sub-044_task-MGT_run-04_bold.nii.gz	sub-044_task-MGT_run-04_bold.nii.gz	OpenNeuro	doi:10.18112/openneuro.ds001734.v1.0.4	https://doi.org/10.18112/openneuro.ds001734.v1.0.4	MRI pre-processing	derivatives/sub-044/func/sub-044_task-MGT_run-04_bold_space-MNI152NLin2009cAsym_preproc.nii.gz	OpenNeuro	doi:10.18112/openneuro.ds001734.v1.0.4	https://doi.org/10.18112/openneuro.ds001734.v1.0.4
sub-045	MRI data acquisition	3T Prisma	Siemens	sub-045_T1w.nii.gz	sub-045_T1w.nii.gz	OpenNeuro	doi:10.18112/openneuro.ds001734.v1.0.4	https://doi.org/10.18112/openneuro.ds001734.v1.0.4	MRI pre-processing	derivatives/sub-045/anat/sub-045_t1w_preproc.nii.gz	OpenNeuro	doi:10.18112/openneuro.ds001734.v1.0.4	https://doi.org/10.18112/openneuro.ds001734.v1.0.4
sub-045	MRI data acquisition	3T Prisma	Siemens	sub-045_task-MGT_run-01_bold.nii.gz	sub-045_task-MGT_run-01_bold.nii.gz	OpenNeuro	doi:10.18112/openneuro.ds001734.v1.0.4	https://doi.org/10.18112/openneuro.ds001734.v1.0.4	MRI pre-processing	derivatives/sub-045/func/sub-045_task-MGT_run-01_bold_space-MNI152NLin2009cAsym_preproc.nii.gz	OpenNeuro	doi:10.18112/openneuro.ds001734.v1.0.4	https://doi.org/10.18112/openneuro.ds001734.v1.0.4
sub-045	MRI data acquisition	3T Prisma	Siemens	sub-045_task-MGT_run-02_bold.nii.gz	sub-045_task-MGT_run-02_bold.nii.gz	OpenNeuro	doi:10.18112/openneuro.ds001734.v1.0.4	https://doi.org/10.18112/openneuro.ds001734.v1.0.4	MRI pre-processing	derivatives/sub-045/func/sub-045_task-MGT_run-02_bold_space-MNI152NLin2009cAsym_preproc.nii.gz	OpenNeuro	doi:10.18112/openneuro.ds001734.v1.0.4	https://doi.org/10.18112/openneuro.ds001734.v1.0.4
sub-045	MRI data acquisition	3T Prisma	Siemens	sub-045_task-MGT_run-03_bold.nii.gz	sub-045_task-MGT_run-03_bold.nii.gz	OpenNeuro	doi:10.18112/openneuro.ds001734.v1.0.4	https://doi.org/10.18112/openneuro.ds001734.v1.0.4	MRI pre-processing	derivatives/sub-045/func/sub-045_task-MGT_run-03_bold_space-MNI152NLin2009cAsym_preproc.nii.gz	OpenNeuro	doi:10.18112/openneuro.ds001734.v1.0.4	https://doi.org/10.18112/openneuro.ds001734.v1.0.4
sub-045	MRI data acquisition	3T Prisma	Siemens	sub-045_task-MGT_run-04_bold.nii.gz	sub-045_task-MGT_run-04_bold.nii.gz	OpenNeuro	doi:10.18112/openneuro.ds001734.v1.0.4	https://doi.org/10.18112/openneuro.ds001734.v1.0.4	MRI pre-processing	derivatives/sub-045/func/sub-045_task-MGT_run-04_bold_space-MNI152NLin2009cAsym_preproc.nii.gz	OpenNeuro	doi:10.18112/openneuro.ds001734.v1.0.4	https://doi.org/10.18112/openneuro.ds001734.v1.0.4
sub-046	MRI data acquisition	3T Prisma	Siemens	sub-046_T1w.nii.gz	sub-046_T1w.nii.gz	OpenNeuro	doi:10.18112/openneuro.ds001734.v1.0.4	https://doi.org/10.18112/openneuro.ds001734.v1.0.4	MRI pre-processing	derivatives/sub-046/anat/sub-046_t1w_preproc.nii.gz	OpenNeuro	doi:10.18112/openneuro.ds001734.v1.0.4	https://doi.org/10.18112/openneuro.ds001734.v1.0.4
sub-046	MRI data acquisition	3T Prisma	Siemens	sub-046_task-MGT_run-01_bold.nii.gz	sub-046_task-MGT_run-01_bold.nii.gz	OpenNeuro	doi:10.18112/openneuro.ds001734.v1.0.4	https://doi.org/10.18112/openneuro.ds001734.v1.0.4	MRI pre-processing	derivatives/sub-046/func/sub-046_task-MGT_run-01_bold_space-MNI152NLin2009cAsym_preproc.nii.gz	OpenNeuro	doi:10.18112/openneuro.ds001734.v1.0.4	https://doi.org/10.18112/openneuro.ds001734.v1.0.4
sub-046	MRI data acquisition	3T Prisma	Siemens	sub-046_task-MGT_run-02_bold.nii.gz	sub-046_task-MGT_run-02_bold.nii.gz	OpenNeuro	doi:10.18112/openneuro.ds001734.v1.0.4	https://doi.org/10.18112/openneuro.ds001734.v1.0.4	MRI pre-processing	derivatives/sub-046/func/sub-046_task-MGT_run-02_bold_space-MNI152NLin2009cAsym_preproc.nii.gz	OpenNeuro	doi:10.18112/openneuro.ds001734.v1.0.4	https://doi.org/10.18112/openneuro.ds001734.v1.0.4
sub-046	MRI data acquisition	3T Prisma	Siemens	sub-046_task-MGT_run-03_bold.nii.gz	sub-046_task-MGT_run-03_bold.nii.gz	OpenNeuro	doi:10.18112/openneuro.ds001734.v1.0.4	https://doi.org/10.18112/openneuro.ds001734.v1.0.4	MRI pre-processing	derivatives/sub-046/func/sub-046_task-MGT_run-03_bold_space-MNI152NLin2009cAsym_preproc.nii.gz	OpenNeuro	doi:10.18112/openneuro.ds001734.v1.0.4	https://doi.org/10.18112/openneuro.ds001734.v1.0.4
sub-046	MRI data acquisition	3T Prisma	Siemens	sub-046_task-MGT_run-04_bold.nii.gz	sub-046_task-MGT_run-04_bold.nii.gz	OpenNeuro	doi:10.18112/openneuro.ds001734.v1.0.4	https://doi.org/10.18112/openneuro.ds001734.v1.0.4	MRI pre-processing	derivatives/sub-046/func/sub-046_task-MGT_run-04_bold_space-MNI152NLin2009cAsym_preproc.nii.gz	OpenNeuro	doi:10.18112/openneuro.ds001734.v1.0.4	https://doi.org/10.18112/openneuro.ds001734.v1.0.4
sub-047	MRI data acquisition	3T Prisma	Siemens	sub-047_T1w.nii.gz	sub-047_T1w.nii.gz	OpenNeuro	doi:10.18112/openneuro.ds001734.v1.0.4	https://doi.org/10.18112/openneuro.ds001734.v1.0.4	MRI pre-processing	derivatives/sub-047/anat/sub-047_t1w_preproc.nii.gz	OpenNeuro	doi:10.18112/openneuro.ds001734.v1.0.4	https://doi.org/10.18112/openneuro.ds001734.v1.0.4
sub-047	MRI data acquisition	3T Prisma	Siemens	sub-047_task-MGT_run-01_bold.nii.gz	sub-047_task-MGT_run-01_bold.nii.gz	OpenNeuro	doi:10.18112/openneuro.ds001734.v1.0.4	https://doi.org/10.18112/openneuro.ds001734.v1.0.4	MRI pre-processing	derivatives/sub-047/func/sub-047_task-MGT_run-01_bold_space-MNI152NLin2009cAsym_preproc.nii.gz	OpenNeuro	doi:10.18112/openneuro.ds001734.v1.0.4	https://doi.org/10.18112/openneuro.ds001734.v1.0.4
sub-047	MRI data acquisition	3T Prisma	Siemens	sub-047_task-MGT_run-02_bold.nii.gz	sub-047_task-MGT_run-02_bold.nii.gz	OpenNeuro	doi:10.18112/openneuro.ds001734.v1.0.4	https://doi.org/10.18112/openneuro.ds001734.v1.0.4	MRI pre-processing	derivatives/sub-047/func/sub-047_task-MGT_run-02_bold_space-MNI152NLin2009cAsym_preproc.nii.gz	OpenNeuro	doi:10.18112/openneuro.ds001734.v1.0.4	https://doi.org/10.18112/openneuro.ds001734.v1.0.4
sub-047	MRI data acquisition	3T Prisma	Siemens	sub-047_task-MGT_run-03_bold.nii.gz	sub-047_task-MGT_run-03_bold.nii.gz	OpenNeuro	doi:10.18112/openneuro.ds001734.v1.0.4	https://doi.org/10.18112/openneuro.ds001734.v1.0.4	MRI pre-processing	derivatives/sub-047/func/sub-047_task-MGT_run-03_bold_space-MNI152NLin2009cAsym_preproc.nii.gz	OpenNeuro	doi:10.18112/openneuro.ds001734.v1.0.4	https://doi.org/10.18112/openneuro.ds001734.v1.0.4
sub-047	MRI data acquisition	3T Prisma	Siemens	sub-047_task-MGT_run-04_bold.nii.gz	sub-047_task-MGT_run-04_bold.nii.gz	OpenNeuro	doi:10.18112/openneuro.ds001734.v1.0.4	https://doi.org/10.18112/openneuro.ds001734.v1.0.4	MRI pre-processing	derivatives/sub-047/func/sub-047_task-MGT_run-04_bold_space-MNI152NLin2009cAsym_preproc.nii.gz	OpenNeuro	doi:10.18112/openneuro.ds001734.v1.0.4	https://doi.org/10.18112/openneuro.ds001734.v1.0.4
sub-049	MRI data acquisition	3T Prisma	Siemens	sub-049_T1w.nii.gz	sub-049_T1w.nii.gz	OpenNeuro	doi:10.18112/openneuro.ds001734.v1.0.4	https://doi.org/10.18112/openneuro.ds001734.v1.0.4	MRI pre-processing	derivatives/sub-049/anat/sub-049_t1w_preproc.nii.gz	OpenNeuro	doi:10.18112/openneuro.ds001734.v1.0.4	https://doi.org/10.18112/openneuro.ds001734.v1.0.4
sub-049	MRI data acquisition	3T Prisma	Siemens	sub-049_task-MGT_run-01_bold.nii.gz	sub-049_task-MGT_run-01_bold.nii.gz	OpenNeuro	doi:10.18112/openneuro.ds001734.v1.0.4	https://doi.org/10.18112/openneuro.ds001734.v1.0.4	MRI pre-processing	derivatives/sub-049/func/sub-049_task-MGT_run-01_bold_space-MNI152NLin2009cAsym_preproc.nii.gz	OpenNeuro	doi:10.18112/openneuro.ds001734.v1.0.4	https://doi.org/10.18112/openneuro.ds001734.v1.0.4
sub-049	MRI data acquisition	3T Prisma	Siemens	sub-049_task-MGT_run-02_bold.nii.gz	sub-049_task-MGT_run-02_bold.nii.gz	OpenNeuro	doi:10.18112/openneuro.ds001734.v1.0.4	https://doi.org/10.18112/openneuro.ds001734.v1.0.4	MRI pre-processing	derivatives/sub-049/func/sub-049_task-MGT_run-02_bold_space-MNI152NLin2009cAsym_preproc.nii.gz	OpenNeuro	doi:10.18112/openneuro.ds001734.v1.0.4	https://doi.org/10.18112/openneuro.ds001734.v1.0.4
sub-049	MRI data acquisition	3T Prisma	Siemens	sub-049_task-MGT_run-03_bold.nii.gz	sub-049_task-MGT_run-03_bold.nii.gz	OpenNeuro	doi:10.18112/openneuro.ds001734.v1.0.4	https://doi.org/10.18112/openneuro.ds001734.v1.0.4	MRI pre-processing	derivatives/sub-049/func/sub-049_task-MGT_run-03_bold_space-MNI152NLin2009cAsym_preproc.nii.gz	OpenNeuro	doi:10.18112/openneuro.ds001734.v1.0.4	https://doi.org/10.18112/openneuro.ds001734.v1.0.4
sub-049	MRI data acquisition	3T Prisma	Siemens	sub-049_task-MGT_run-04_bold.nii.gz	sub-049_task-MGT_run-04_bold.nii.gz	OpenNeuro	doi:10.18112/openneuro.ds001734.v1.0.4	https://doi.org/10.18112/openneuro.ds001734.v1.0.4	MRI pre-processing	derivatives/sub-049/func/sub-049_task-MGT_run-04_bold_space-MNI152NLin2009cAsym_preproc.nii.gz	OpenNeuro	doi:10.18112/openneuro.ds001734.v1.0.4	https://doi.org/10.18112/openneuro.ds001734.v1.0.4
sub-050	MRI data acquisition	3T Prisma	Siemens	sub-050_T1w.nii.gz	sub-050_T1w.nii.gz	OpenNeuro	doi:10.18112/openneuro.ds001734.v1.0.4	https://doi.org/10.18112/openneuro.ds001734.v1.0.4	MRI pre-processing	derivatives/sub-050/anat/sub-050_t1w_preproc.nii.gz	OpenNeuro	doi:10.18112/openneuro.ds001734.v1.0.4	https://doi.org/10.18112/openneuro.ds001734.v1.0.4
sub-050	MRI data acquisition	3T Prisma	Siemens	sub-050_task-MGT_run-01_bold.nii.gz	sub-050_task-MGT_run-01_bold.nii.gz	OpenNeuro	doi:10.18112/openneuro.ds001734.v1.0.4	https://doi.org/10.18112/openneuro.ds001734.v1.0.4	MRI pre-processing	derivatives/sub-050/func/sub-050_task-MGT_run-01_bold_space-MNI152NLin2009cAsym_preproc.nii.gz	OpenNeuro	doi:10.18112/openneuro.ds001734.v1.0.4	https://doi.org/10.18112/openneuro.ds001734.v1.0.4
sub-050	MRI data acquisition	3T Prisma	Siemens	sub-050_task-MGT_run-02_bold.nii.gz	sub-050_task-MGT_run-02_bold.nii.gz	OpenNeuro	doi:10.18112/openneuro.ds001734.v1.0.4	https://doi.org/10.18112/openneuro.ds001734.v1.0.4	MRI pre-processing	derivatives/sub-050/func/sub-050_task-MGT_run-02_bold_space-MNI152NLin2009cAsym_preproc.nii.gz	OpenNeuro	doi:10.18112/openneuro.ds001734.v1.0.4	https://doi.org/10.18112/openneuro.ds001734.v1.0.4
sub-050	MRI data acquisition	3T Prisma	Siemens	sub-050_task-MGT_run-03_bold.nii.gz	sub-050_task-MGT_run-03_bold.nii.gz	OpenNeuro	doi:10.18112/openneuro.ds001734.v1.0.4	https://doi.org/10.18112/openneuro.ds001734.v1.0.4	MRI pre-processing	derivatives/sub-050/func/sub-050_task-MGT_run-03_bold_space-MNI152NLin2009cAsym_preproc.nii.gz	OpenNeuro	doi:10.18112/openneuro.ds001734.v1.0.4	https://doi.org/10.18112/openneuro.ds001734.v1.0.4
sub-050	MRI data acquisition	3T Prisma	Siemens	sub-050_task-MGT_run-04_bold.nii.gz	sub-050_task-MGT_run-04_bold.nii.gz	OpenNeuro	doi:10.18112/openneuro.ds001734.v1.0.4	https://doi.org/10.18112/openneuro.ds001734.v1.0.4	MRI pre-processing	derivatives/sub-050/func/sub-050_task-MGT_run-04_bold_space-MNI152NLin2009cAsym_preproc.nii.gz	OpenNeuro	doi:10.18112/openneuro.ds001734.v1.0.4	https://doi.org/10.18112/openneuro.ds001734.v1.0.4
sub-051	MRI data acquisition	3T Prisma	Siemens	sub-051_T1w.nii.gz	sub-051_T1w.nii.gz	OpenNeuro	doi:10.18112/openneuro.ds001734.v1.0.4	https://doi.org/10.18112/openneuro.ds001734.v1.0.4	MRI pre-processing	derivatives/sub-051/anat/sub-051_t1w_preproc.nii.gz	OpenNeuro	doi:10.18112/openneuro.ds001734.v1.0.4	https://doi.org/10.18112/openneuro.ds001734.v1.0.4
sub-051	MRI data acquisition	3T Prisma	Siemens	sub-051_task-MGT_run-01_bold.nii.gz	sub-051_task-MGT_run-01_bold.nii.gz	OpenNeuro	doi:10.18112/openneuro.ds001734.v1.0.4	https://doi.org/10.18112/openneuro.ds001734.v1.0.4	MRI pre-processing	derivatives/sub-051/func/sub-051_task-MGT_run-01_bold_space-MNI152NLin2009cAsym_preproc.nii.gz	OpenNeuro	doi:10.18112/openneuro.ds001734.v1.0.4	https://doi.org/10.18112/openneuro.ds001734.v1.0.4
sub-051	MRI data acquisition	3T Prisma	Siemens	sub-051_task-MGT_run-02_bold.nii.gz	sub-051_task-MGT_run-02_bold.nii.gz	OpenNeuro	doi:10.18112/openneuro.ds001734.v1.0.4	https://doi.org/10.18112/openneuro.ds001734.v1.0.4	MRI pre-processing	derivatives/sub-051/func/sub-051_task-MGT_run-02_bold_space-MNI152NLin2009cAsym_preproc.nii.gz	OpenNeuro	doi:10.18112/openneuro.ds001734.v1.0.4	https://doi.org/10.18112/openneuro.ds001734.v1.0.4
sub-051	MRI data acquisition	3T Prisma	Siemens	sub-051_task-MGT_run-03_bold.nii.gz	sub-051_task-MGT_run-03_bold.nii.gz	OpenNeuro	doi:10.18112/openneuro.ds001734.v1.0.4	https://doi.org/10.18112/openneuro.ds001734.v1.0.4	MRI pre-processing	derivatives/sub-051/func/sub-051_task-MGT_run-03_bold_space-MNI152NLin2009cAsym_preproc.nii.gz	OpenNeuro	doi:10.18112/openneuro.ds001734.v1.0.4	https://doi.org/10.18112/openneuro.ds001734.v1.0.4
sub-051	MRI data acquisition	3T Prisma	Siemens	sub-051_task-MGT_run-04_bold.nii.gz	sub-051_task-MGT_run-04_bold.nii.gz	OpenNeuro	doi:10.18112/openneuro.ds001734.v1.0.4	https://doi.org/10.18112/openneuro.ds001734.v1.0.4	MRI pre-processing	derivatives/sub-051/func/sub-051_task-MGT_run-04_bold_space-MNI152NLin2009cAsym_preproc.nii.gz	OpenNeuro	doi:10.18112/openneuro.ds001734.v1.0.4	https://doi.org/10.18112/openneuro.ds001734.v1.0.4
sub-052	MRI data acquisition	3T Prisma	Siemens	sub-052_T1w.nii.gz	sub-052_T1w.nii.gz	OpenNeuro	doi:10.18112/openneuro.ds001734.v1.0.4	https://doi.org/10.18112/openneuro.ds001734.v1.0.4	MRI pre-processing	derivatives/sub-052/anat/sub-052_t1w_preproc.nii.gz	OpenNeuro	doi:10.18112/openneuro.ds001734.v1.0.4	https://doi.org/10.18112/openneuro.ds001734.v1.0.4
sub-052	MRI data acquisition	3T Prisma	Siemens	sub-052_task-MGT_run-01_bold.nii.gz	sub-052_task-MGT_run-01_bold.nii.gz	OpenNeuro	doi:10.18112/openneuro.ds001734.v1.0.4	https://doi.org/10.18112/openneuro.ds001734.v1.0.4	MRI pre-processing	derivatives/sub-052/func/sub-052_task-MGT_run-01_bold_space-MNI152NLin2009cAsym_preproc.nii.gz	OpenNeuro	doi:10.18112/openneuro.ds001734.v1.0.4	https://doi.org/10.18112/openneuro.ds001734.v1.0.4
sub-052	MRI data acquisition	3T Prisma	Siemens	sub-052_task-MGT_run-02_bold.nii.gz	sub-052_task-MGT_run-02_bold.nii.gz	OpenNeuro	doi:10.18112/openneuro.ds001734.v1.0.4	https://doi.org/10.18112/openneuro.ds001734.v1.0.4	MRI pre-processing	derivatives/sub-052/func/sub-052_task-MGT_run-02_bold_space-MNI152NLin2009cAsym_preproc.nii.gz	OpenNeuro	doi:10.18112/openneuro.ds001734.v1.0.4	https://doi.org/10.18112/openneuro.ds001734.v1.0.4
sub-052	MRI data acquisition	3T Prisma	Siemens	sub-052_task-MGT_run-03_bold.nii.gz	sub-052_task-MGT_run-03_bold.nii.gz	OpenNeuro	doi:10.18112/openneuro.ds001734.v1.0.4	https://doi.org/10.18112/openneuro.ds001734.v1.0.4	MRI pre-processing	derivatives/sub-052/func/sub-052_task-MGT_run-03_bold_space-MNI152NLin2009cAsym_preproc.nii.gz	OpenNeuro	doi:10.18112/openneuro.ds001734.v1.0.4	https://doi.org/10.18112/openneuro.ds001734.v1.0.4
sub-052	MRI data acquisition	3T Prisma	Siemens	sub-052_task-MGT_run-04_bold.nii.gz	sub-052_task-MGT_run-04_bold.nii.gz	OpenNeuro	doi:10.18112/openneuro.ds001734.v1.0.4	https://doi.org/10.18112/openneuro.ds001734.v1.0.4	MRI pre-processing	derivatives/sub-052/func/sub-052_task-MGT_run-04_bold_space-MNI152NLin2009cAsym_preproc.nii.gz	OpenNeuro	doi:10.18112/openneuro.ds001734.v1.0.4	https://doi.org/10.18112/openneuro.ds001734.v1.0.4
sub-053	MRI data acquisition	3T Prisma	Siemens	sub-053_T1w.nii.gz	sub-053_T1w.nii.gz	OpenNeuro	doi:10.18112/openneuro.ds001734.v1.0.4	https://doi.org/10.18112/openneuro.ds001734.v1.0.4	MRI pre-processing	derivatives/sub-053/anat/sub-053_t1w_preproc.nii.gz	OpenNeuro	doi:10.18112/openneuro.ds001734.v1.0.4	https://doi.org/10.18112/openneuro.ds001734.v1.0.4
sub-053	MRI data acquisition	3T Prisma	Siemens	sub-053_task-MGT_run-01_bold.nii.gz	sub-053_task-MGT_run-01_bold.nii.gz	OpenNeuro	doi:10.18112/openneuro.ds001734.v1.0.4	https://doi.org/10.18112/openneuro.ds001734.v1.0.4	MRI pre-processing	derivatives/sub-053/func/sub-053_task-MGT_run-01_bold_space-MNI152NLin2009cAsym_preproc.nii.gz	OpenNeuro	doi:10.18112/openneuro.ds001734.v1.0.4	https://doi.org/10.18112/openneuro.ds001734.v1.0.4
sub-053	MRI data acquisition	3T Prisma	Siemens	sub-053_task-MGT_run-02_bold.nii.gz	sub-053_task-MGT_run-02_bold.nii.gz	OpenNeuro	doi:10.18112/openneuro.ds001734.v1.0.4	https://doi.org/10.18112/openneuro.ds001734.v1.0.4	MRI pre-processing	derivatives/sub-053/func/sub-053_task-MGT_run-02_bold_space-MNI152NLin2009cAsym_preproc.nii.gz	OpenNeuro	doi:10.18112/openneuro.ds001734.v1.0.4	https://doi.org/10.18112/openneuro.ds001734.v1.0.4
sub-053	MRI data acquisition	3T Prisma	Siemens	sub-053_task-MGT_run-03_bold.nii.gz	sub-053_task-MGT_run-03_bold.nii.gz	OpenNeuro	doi:10.18112/openneuro.ds001734.v1.0.4	https://doi.org/10.18112/openneuro.ds001734.v1.0.4	MRI pre-processing	derivatives/sub-053/func/sub-053_task-MGT_run-03_bold_space-MNI152NLin2009cAsym_preproc.nii.gz	OpenNeuro	doi:10.18112/openneuro.ds001734.v1.0.4	https://doi.org/10.18112/openneuro.ds001734.v1.0.4
sub-053	MRI data acquisition	3T Prisma	Siemens	sub-053_task-MGT_run-04_bold.nii.gz	sub-053_task-MGT_run-04_bold.nii.gz	OpenNeuro	doi:10.18112/openneuro.ds001734.v1.0.4	https://doi.org/10.18112/openneuro.ds001734.v1.0.4	MRI pre-processing	derivatives/sub-053/func/sub-053_task-MGT_run-04_bold_space-MNI152NLin2009cAsym_preproc.nii.gz	OpenNeuro	doi:10.18112/openneuro.ds001734.v1.0.4	https://doi.org/10.18112/openneuro.ds001734.v1.0.4
sub-054	MRI data acquisition	3T Prisma	Siemens	sub-054_T1w.nii.gz	sub-054_T1w.nii.gz	OpenNeuro	doi:10.18112/openneuro.ds001734.v1.0.4	https://doi.org/10.18112/openneuro.ds001734.v1.0.4	MRI pre-processing	derivatives/sub-054/anat/sub-054_t1w_preproc.nii.gz	OpenNeuro	doi:10.18112/openneuro.ds001734.v1.0.4	https://doi.org/10.18112/openneuro.ds001734.v1.0.4
sub-054	MRI data acquisition	3T Prisma	Siemens	sub-054_task-MGT_run-01_bold.nii.gz	sub-054_task-MGT_run-01_bold.nii.gz	OpenNeuro	doi:10.18112/openneuro.ds001734.v1.0.4	https://doi.org/10.18112/openneuro.ds001734.v1.0.4	MRI pre-processing	derivatives/sub-054/func/sub-054_task-MGT_run-01_bold_space-MNI152NLin2009cAsym_preproc.nii.gz	OpenNeuro	doi:10.18112/openneuro.ds001734.v1.0.4	https://doi.org/10.18112/openneuro.ds001734.v1.0.4
sub-054	MRI data acquisition	3T Prisma	Siemens	sub-054_task-MGT_run-02_bold.nii.gz	sub-054_task-MGT_run-02_bold.nii.gz	OpenNeuro	doi:10.18112/openneuro.ds001734.v1.0.4	https://doi.org/10.18112/openneuro.ds001734.v1.0.4	MRI pre-processing	derivatives/sub-054/func/sub-054_task-MGT_run-02_bold_space-MNI152NLin2009cAsym_preproc.nii.gz	OpenNeuro	doi:10.18112/openneuro.ds001734.v1.0.4	https://doi.org/10.18112/openneuro.ds001734.v1.0.4
sub-054	MRI data acquisition	3T Prisma	Siemens	sub-054_task-MGT_run-03_bold.nii.gz	sub-054_task-MGT_run-03_bold.nii.gz	OpenNeuro	doi:10.18112/openneuro.ds001734.v1.0.4	https://doi.org/10.18112/openneuro.ds001734.v1.0.4	MRI pre-processing	derivatives/sub-054/func/sub-054_task-MGT_run-03_bold_space-MNI152NLin2009cAsym_preproc.nii.gz	OpenNeuro	doi:10.18112/openneuro.ds001734.v1.0.4	https://doi.org/10.18112/openneuro.ds001734.v1.0.4
sub-054	MRI data acquisition	3T Prisma	Siemens	sub-054_task-MGT_run-04_bold.nii.gz	sub-054_task-MGT_run-04_bold.nii.gz	OpenNeuro	doi:10.18112/openneuro.ds001734.v1.0.4	https://doi.org/10.18112/openneuro.ds001734.v1.0.4	MRI pre-processing	derivatives/sub-054/func/sub-054_task-MGT_run-04_bold_space-MNI152NLin2009cAsym_preproc.nii.gz	OpenNeuro	doi:10.18112/openneuro.ds001734.v1.0.4	https://doi.org/10.18112/openneuro.ds001734.v1.0.4
sub-055	MRI data acquisition	3T Prisma	Siemens	sub-055_T1w.nii.gz	sub-055_T1w.nii.gz	OpenNeuro	doi:10.18112/openneuro.ds001734.v1.0.4	https://doi.org/10.18112/openneuro.ds001734.v1.0.4	MRI pre-processing	derivatives/sub-055/anat/sub-055_t1w_preproc.nii.gz	OpenNeuro	doi:10.18112/openneuro.ds001734.v1.0.4	https://doi.org/10.18112/openneuro.ds001734.v1.0.4
sub-055	MRI data acquisition	3T Prisma	Siemens	sub-055_task-MGT_run-01_bold.nii.gz	sub-055_task-MGT_run-01_bold.nii.gz	OpenNeuro	doi:10.18112/openneuro.ds001734.v1.0.4	https://doi.org/10.18112/openneuro.ds001734.v1.0.4	MRI pre-processing	derivatives/sub-055/func/sub-055_task-MGT_run-01_bold_space-MNI152NLin2009cAsym_preproc.nii.gz	OpenNeuro	doi:10.18112/openneuro.ds001734.v1.0.4	https://doi.org/10.18112/openneuro.ds001734.v1.0.4
sub-055	MRI data acquisition	3T Prisma	Siemens	sub-055_task-MGT_run-02_bold.nii.gz	sub-055_task-MGT_run-02_bold.nii.gz	OpenNeuro	doi:10.18112/openneuro.ds001734.v1.0.4	https://doi.org/10.18112/openneuro.ds001734.v1.0.4	MRI pre-processing	derivatives/sub-055/func/sub-055_task-MGT_run-02_bold_space-MNI152NLin2009cAsym_preproc.nii.gz	OpenNeuro	doi:10.18112/openneuro.ds001734.v1.0.4	https://doi.org/10.18112/openneuro.ds001734.v1.0.4
sub-055	MRI data acquisition	3T Prisma	Siemens	sub-055_task-MGT_run-03_bold.nii.gz	sub-055_task-MGT_run-03_bold.nii.gz	OpenNeuro	doi:10.18112/openneuro.ds001734.v1.0.4	https://doi.org/10.18112/openneuro.ds001734.v1.0.4	MRI pre-processing	derivatives/sub-055/func/sub-055_task-MGT_run-03_bold_space-MNI152NLin2009cAsym_preproc.nii.gz	OpenNeuro	doi:10.18112/openneuro.ds001734.v1.0.4	https://doi.org/10.18112/openneuro.ds001734.v1.0.4
sub-055	MRI data acquisition	3T Prisma	Siemens	sub-055_task-MGT_run-04_bold.nii.gz	sub-055_task-MGT_run-04_bold.nii.gz	OpenNeuro	doi:10.18112/openneuro.ds001734.v1.0.4	https://doi.org/10.18112/openneuro.ds001734.v1.0.4	MRI pre-processing	derivatives/sub-055/func/sub-055_task-MGT_run-04_bold_space-MNI152NLin2009cAsym_preproc.nii.gz	OpenNeuro	doi:10.18112/openneuro.ds001734.v1.0.4	https://doi.org/10.18112/openneuro.ds001734.v1.0.4
sub-056	MRI data acquisition	3T Prisma	Siemens	sub-056_T1w.nii.gz	sub-056_T1w.nii.gz	OpenNeuro	doi:10.18112/openneuro.ds001734.v1.0.4	https://doi.org/10.18112/openneuro.ds001734.v1.0.4	MRI pre-processing	derivatives/sub-056/anat/sub-056_t1w_preproc.nii.gz	OpenNeuro	doi:10.18112/openneuro.ds001734.v1.0.4	https://doi.org/10.18112/openneuro.ds001734.v1.0.4
sub-056	MRI data acquisition	3T Prisma	Siemens	sub-056_task-MGT_run-01_bold.nii.gz	sub-056_task-MGT_run-01_bold.nii.gz	OpenNeuro	doi:10.18112/openneuro.ds001734.v1.0.4	https://doi.org/10.18112/openneuro.ds001734.v1.0.4	MRI pre-processing	derivatives/sub-056/func/sub-056_task-MGT_run-01_bold_space-MNI152NLin2009cAsym_preproc.nii.gz	OpenNeuro	doi:10.18112/openneuro.ds001734.v1.0.4	https://doi.org/10.18112/openneuro.ds001734.v1.0.4
sub-056	MRI data acquisition	3T Prisma	Siemens	sub-056_task-MGT_run-02_bold.nii.gz	sub-056_task-MGT_run-02_bold.nii.gz	OpenNeuro	doi:10.18112/openneuro.ds001734.v1.0.4	https://doi.org/10.18112/openneuro.ds001734.v1.0.4	MRI pre-processing	derivatives/sub-056/func/sub-056_task-MGT_run-02_bold_space-MNI152NLin2009cAsym_preproc.nii.gz	OpenNeuro	doi:10.18112/openneuro.ds001734.v1.0.4	https://doi.org/10.18112/openneuro.ds001734.v1.0.4
sub-056	MRI data acquisition	3T Prisma	Siemens	sub-056_task-MGT_run-03_bold.nii.gz	sub-056_task-MGT_run-03_bold.nii.gz	OpenNeuro	doi:10.18112/openneuro.ds001734.v1.0.4	https://doi.org/10.18112/openneuro.ds001734.v1.0.4	MRI pre-processing	derivatives/sub-056/func/sub-056_task-MGT_run-03_bold_space-MNI152NLin2009cAsym_preproc.nii.gz	OpenNeuro	doi:10.18112/openneuro.ds001734.v1.0.4	https://doi.org/10.18112/openneuro.ds001734.v1.0.4
sub-056	MRI data acquisition	3T Prisma	Siemens	sub-056_task-MGT_run-04_bold.nii.gz	sub-056_task-MGT_run-04_bold.nii.gz	OpenNeuro	doi:10.18112/openneuro.ds001734.v1.0.4	https://doi.org/10.18112/openneuro.ds001734.v1.0.4	MRI pre-processing	derivatives/sub-056/func/sub-056_task-MGT_run-04_bold_space-MNI152NLin2009cAsym_preproc.nii.gz	OpenNeuro	doi:10.18112/openneuro.ds001734.v1.0.4	https://doi.org/10.18112/openneuro.ds001734.v1.0.4
sub-057	MRI data acquisition	3T Prisma	Siemens	sub-057_T1w.nii.gz	sub-057_T1w.nii.gz	OpenNeuro	doi:10.18112/openneuro.ds001734.v1.0.4	https://doi.org/10.18112/openneuro.ds001734.v1.0.4	MRI pre-processing	derivatives/sub-057/anat/sub-057_t1w_preproc.nii.gz	OpenNeuro	doi:10.18112/openneuro.ds001734.v1.0.4	https://doi.org/10.18112/openneuro.ds001734.v1.0.4
sub-057	MRI data acquisition	3T Prisma	Siemens	sub-057_task-MGT_run-01_bold.nii.gz	sub-057_task-MGT_run-01_bold.nii.gz	OpenNeuro	doi:10.18112/openneuro.ds001734.v1.0.4	https://doi.org/10.18112/openneuro.ds001734.v1.0.4	MRI pre-processing	derivatives/sub-057/func/sub-057_task-MGT_run-01_bold_space-MNI152NLin2009cAsym_preproc.nii.gz	OpenNeuro	doi:10.18112/openneuro.ds001734.v1.0.4	https://doi.org/10.18112/openneuro.ds001734.v1.0.4
sub-057	MRI data acquisition	3T Prisma	Siemens	sub-057_task-MGT_run-02_bold.nii.gz	sub-057_task-MGT_run-02_bold.nii.gz	OpenNeuro	doi:10.18112/openneuro.ds001734.v1.0.4	https://doi.org/10.18112/openneuro.ds001734.v1.0.4	MRI pre-processing	derivatives/sub-057/func/sub-057_task-MGT_run-02_bold_space-MNI152NLin2009cAsym_preproc.nii.gz	OpenNeuro	doi:10.18112/openneuro.ds001734.v1.0.4	https://doi.org/10.18112/openneuro.ds001734.v1.0.4
sub-057	MRI data acquisition	3T Prisma	Siemens	sub-057_task-MGT_run-03_bold.nii.gz	sub-057_task-MGT_run-03_bold.nii.gz	OpenNeuro	doi:10.18112/openneuro.ds001734.v1.0.4	https://doi.org/10.18112/openneuro.ds001734.v1.0.4	MRI pre-processing	derivatives/sub-057/func/sub-057_task-MGT_run-03_bold_space-MNI152NLin2009cAsym_preproc.nii.gz	OpenNeuro	doi:10.18112/openneuro.ds001734.v1.0.4	https://doi.org/10.18112/openneuro.ds001734.v1.0.4
sub-057	MRI data acquisition	3T Prisma	Siemens	sub-057_task-MGT_run-04_bold.nii.gz	sub-057_task-MGT_run-04_bold.nii.gz	OpenNeuro	doi:10.18112/openneuro.ds001734.v1.0.4	https://doi.org/10.18112/openneuro.ds001734.v1.0.4	MRI pre-processing	derivatives/sub-057/func/sub-057_task-MGT_run-04_bold_space-MNI152NLin2009cAsym_preproc.nii.gz	OpenNeuro	doi:10.18112/openneuro.ds001734.v1.0.4	https://doi.org/10.18112/openneuro.ds001734.v1.0.4
sub-058	MRI data acquisition	3T Prisma	Siemens	sub-058_T1w.nii.gz	sub-058_T1w.nii.gz	OpenNeuro	doi:10.18112/openneuro.ds001734.v1.0.4	https://doi.org/10.18112/openneuro.ds001734.v1.0.4	MRI pre-processing	derivatives/sub-058/anat/sub-058_t1w_preproc.nii.gz	OpenNeuro	doi:10.18112/openneuro.ds001734.v1.0.4	https://doi.org/10.18112/openneuro.ds001734.v1.0.4
sub-058	MRI data acquisition	3T Prisma	Siemens	sub-058_task-MGT_run-01_bold.nii.gz	sub-058_task-MGT_run-01_bold.nii.gz	OpenNeuro	doi:10.18112/openneuro.ds001734.v1.0.4	https://doi.org/10.18112/openneuro.ds001734.v1.0.4	MRI pre-processing	derivatives/sub-058/func/sub-058_task-MGT_run-01_bold_space-MNI152NLin2009cAsym_preproc.nii.gz	OpenNeuro	doi:10.18112/openneuro.ds001734.v1.0.4	https://doi.org/10.18112/openneuro.ds001734.v1.0.4
sub-058	MRI data acquisition	3T Prisma	Siemens	sub-058_task-MGT_run-02_bold.nii.gz	sub-058_task-MGT_run-02_bold.nii.gz	OpenNeuro	doi:10.18112/openneuro.ds001734.v1.0.4	https://doi.org/10.18112/openneuro.ds001734.v1.0.4	MRI pre-processing	derivatives/sub-058/func/sub-058_task-MGT_run-02_bold_space-MNI152NLin2009cAsym_preproc.nii.gz	OpenNeuro	doi:10.18112/openneuro.ds001734.v1.0.4	https://doi.org/10.18112/openneuro.ds001734.v1.0.4
sub-058	MRI data acquisition	3T Prisma	Siemens	sub-058_task-MGT_run-03_bold.nii.gz	sub-058_task-MGT_run-03_bold.nii.gz	OpenNeuro	doi:10.18112/openneuro.ds001734.v1.0.4	https://doi.org/10.18112/openneuro.ds001734.v1.0.4	MRI pre-processing	derivatives/sub-058/func/sub-058_task-MGT_run-03_bold_space-MNI152NLin2009cAsym_preproc.nii.gz	OpenNeuro	doi:10.18112/openneuro.ds001734.v1.0.4	https://doi.org/10.18112/openneuro.ds001734.v1.0.4
sub-058	MRI data acquisition	3T Prisma	Siemens	sub-058_task-MGT_run-04_bold.nii.gz	sub-058_task-MGT_run-04_bold.nii.gz	OpenNeuro	doi:10.18112/openneuro.ds001734.v1.0.4	https://doi.org/10.18112/openneuro.ds001734.v1.0.4	MRI pre-processing	derivatives/sub-058/func/sub-058_task-MGT_run-04_bold_space-MNI152NLin2009cAsym_preproc.nii.gz	OpenNeuro	doi:10.18112/openneuro.ds001734.v1.0.4	https://doi.org/10.18112/openneuro.ds001734.v1.0.4
sub-059	MRI data acquisition	3T Prisma	Siemens	sub-059_T1w.nii.gz	sub-059_T1w.nii.gz	OpenNeuro	doi:10.18112/openneuro.ds001734.v1.0.4	https://doi.org/10.18112/openneuro.ds001734.v1.0.4	MRI pre-processing	derivatives/sub-059/anat/sub-059_t1w_preproc.nii.gz	OpenNeuro	doi:10.18112/openneuro.ds001734.v1.0.4	https://doi.org/10.18112/openneuro.ds001734.v1.0.4
sub-059	MRI data acquisition	3T Prisma	Siemens	sub-059_task-MGT_run-01_bold.nii.gz	sub-059_task-MGT_run-01_bold.nii.gz	OpenNeuro	doi:10.18112/openneuro.ds001734.v1.0.4	https://doi.org/10.18112/openneuro.ds001734.v1.0.4	MRI pre-processing	derivatives/sub-059/func/sub-059_task-MGT_run-01_bold_space-MNI152NLin2009cAsym_preproc.nii.gz	OpenNeuro	doi:10.18112/openneuro.ds001734.v1.0.4	https://doi.org/10.18112/openneuro.ds001734.v1.0.4
sub-059	MRI data acquisition	3T Prisma	Siemens	sub-059_task-MGT_run-02_bold.nii.gz	sub-059_task-MGT_run-02_bold.nii.gz	OpenNeuro	doi:10.18112/openneuro.ds001734.v1.0.4	https://doi.org/10.18112/openneuro.ds001734.v1.0.4	MRI pre-processing	derivatives/sub-059/func/sub-059_task-MGT_run-02_bold_space-MNI152NLin2009cAsym_preproc.nii.gz	OpenNeuro	doi:10.18112/openneuro.ds001734.v1.0.4	https://doi.org/10.18112/openneuro.ds001734.v1.0.4
sub-059	MRI data acquisition	3T Prisma	Siemens	sub-059_task-MGT_run-03_bold.nii.gz	sub-059_task-MGT_run-03_bold.nii.gz	OpenNeuro	doi:10.18112/openneuro.ds001734.v1.0.4	https://doi.org/10.18112/openneuro.ds001734.v1.0.4	MRI pre-processing	derivatives/sub-059/func/sub-059_task-MGT_run-03_bold_space-MNI152NLin2009cAsym_preproc.nii.gz	OpenNeuro	doi:10.18112/openneuro.ds001734.v1.0.4	https://doi.org/10.18112/openneuro.ds001734.v1.0.4
sub-059	MRI data acquisition	3T Prisma	Siemens	sub-059_task-MGT_run-04_bold.nii.gz	sub-059_task-MGT_run-04_bold.nii.gz	OpenNeuro	doi:10.18112/openneuro.ds001734.v1.0.4	https://doi.org/10.18112/openneuro.ds001734.v1.0.4	MRI pre-processing	derivatives/sub-059/func/sub-059_task-MGT_run-04_bold_space-MNI152NLin2009cAsym_preproc.nii.gz	OpenNeuro	doi:10.18112/openneuro.ds001734.v1.0.4	https://doi.org/10.18112/openneuro.ds001734.v1.0.4
sub-060	MRI data acquisition	3T Prisma	Siemens	sub-060_T1w.nii.gz	sub-060_T1w.nii.gz	OpenNeuro	doi:10.18112/openneuro.ds001734.v1.0.4	https://doi.org/10.18112/openneuro.ds001734.v1.0.4	MRI pre-processing	derivatives/sub-060/anat/sub-060_t1w_preproc.nii.gz	OpenNeuro	doi:10.18112/openneuro.ds001734.v1.0.4	https://doi.org/10.18112/openneuro.ds001734.v1.0.4
sub-060	MRI data acquisition	3T Prisma	Siemens	sub-060_task-MGT_run-01_bold.nii.gz	sub-060_task-MGT_run-01_bold.nii.gz	OpenNeuro	doi:10.18112/openneuro.ds001734.v1.0.4	https://doi.org/10.18112/openneuro.ds001734.v1.0.4	MRI pre-processing	derivatives/sub-060/func/sub-060_task-MGT_run-01_bold_space-MNI152NLin2009cAsym_preproc.nii.gz	OpenNeuro	doi:10.18112/openneuro.ds001734.v1.0.4	https://doi.org/10.18112/openneuro.ds001734.v1.0.4
sub-060	MRI data acquisition	3T Prisma	Siemens	sub-060_task-MGT_run-02_bold.nii.gz	sub-060_task-MGT_run-02_bold.nii.gz	OpenNeuro	doi:10.18112/openneuro.ds001734.v1.0.4	https://doi.org/10.18112/openneuro.ds001734.v1.0.4	MRI pre-processing	derivatives/sub-060/func/sub-060_task-MGT_run-02_bold_space-MNI152NLin2009cAsym_preproc.nii.gz	OpenNeuro	doi:10.18112/openneuro.ds001734.v1.0.4	https://doi.org/10.18112/openneuro.ds001734.v1.0.4
sub-060	MRI data acquisition	3T Prisma	Siemens	sub-060_task-MGT_run-03_bold.nii.gz	sub-060_task-MGT_run-03_bold.nii.gz	OpenNeuro	doi:10.18112/openneuro.ds001734.v1.0.4	https://doi.org/10.18112/openneuro.ds001734.v1.0.4	MRI pre-processing	derivatives/sub-060/func/sub-060_task-MGT_run-03_bold_space-MNI152NLin2009cAsym_preproc.nii.gz	OpenNeuro	doi:10.18112/openneuro.ds001734.v1.0.4	https://doi.org/10.18112/openneuro.ds001734.v1.0.4
sub-060	MRI data acquisition	3T Prisma	Siemens	sub-060_task-MGT_run-04_bold.nii.gz	sub-060_task-MGT_run-04_bold.nii.gz	OpenNeuro	doi:10.18112/openneuro.ds001734.v1.0.4	https://doi.org/10.18112/openneuro.ds001734.v1.0.4	MRI pre-processing	derivatives/sub-060/func/sub-060_task-MGT_run-04_bold_space-MNI152NLin2009cAsym_preproc.nii.gz	OpenNeuro	doi:10.18112/openneuro.ds001734.v1.0.4	https://doi.org/10.18112/openneuro.ds001734.v1.0.4
sub-061	MRI data acquisition	3T Prisma	Siemens	sub-061_T1w.nii.gz	sub-061_T1w.nii.gz	OpenNeuro	doi:10.18112/openneuro.ds001734.v1.0.4	https://doi.org/10.18112/openneuro.ds001734.v1.0.4	MRI pre-processing	derivatives/sub-061/anat/sub-061_t1w_preproc.nii.gz	OpenNeuro	doi:10.18112/openneuro.ds001734.v1.0.4	https://doi.org/10.18112/openneuro.ds001734.v1.0.4
sub-061	MRI data acquisition	3T Prisma	Siemens	sub-061_task-MGT_run-01_bold.nii.gz	sub-061_task-MGT_run-01_bold.nii.gz	OpenNeuro	doi:10.18112/openneuro.ds001734.v1.0.4	https://doi.org/10.18112/openneuro.ds001734.v1.0.4	MRI pre-processing	derivatives/sub-061/func/sub-061_task-MGT_run-01_bold_space-MNI152NLin2009cAsym_preproc.nii.gz	OpenNeuro	doi:10.18112/openneuro.ds001734.v1.0.4	https://doi.org/10.18112/openneuro.ds001734.v1.0.4
sub-061	MRI data acquisition	3T Prisma	Siemens	sub-061_task-MGT_run-02_bold.nii.gz	sub-061_task-MGT_run-02_bold.nii.gz	OpenNeuro	doi:10.18112/openneuro.ds001734.v1.0.4	https://doi.org/10.18112/openneuro.ds001734.v1.0.4	MRI pre-processing	derivatives/sub-061/func/sub-061_task-MGT_run-02_bold_space-MNI152NLin2009cAsym_preproc.nii.gz	OpenNeuro	doi:10.18112/openneuro.ds001734.v1.0.4	https://doi.org/10.18112/openneuro.ds001734.v1.0.4
sub-061	MRI data acquisition	3T Prisma	Siemens	sub-061_task-MGT_run-03_bold.nii.gz	sub-061_task-MGT_run-03_bold.nii.gz	OpenNeuro	doi:10.18112/openneuro.ds001734.v1.0.4	https://doi.org/10.18112/openneuro.ds001734.v1.0.4	MRI pre-processing	derivatives/sub-061/func/sub-061_task-MGT_run-03_bold_space-MNI152NLin2009cAsym_preproc.nii.gz	OpenNeuro	doi:10.18112/openneuro.ds001734.v1.0.4	https://doi.org/10.18112/openneuro.ds001734.v1.0.4
sub-061	MRI data acquisition	3T Prisma	Siemens	sub-061_task-MGT_run-04_bold.nii.gz	sub-061_task-MGT_run-04_bold.nii.gz	OpenNeuro	doi:10.18112/openneuro.ds001734.v1.0.4	https://doi.org/10.18112/openneuro.ds001734.v1.0.4	MRI pre-processing	derivatives/sub-061/func/sub-061_task-MGT_run-04_bold_space-MNI152NLin2009cAsym_preproc.nii.gz	OpenNeuro	doi:10.18112/openneuro.ds001734.v1.0.4	https://doi.org/10.18112/openneuro.ds001734.v1.0.4
sub-062	MRI data acquisition	3T Prisma	Siemens	sub-062_T1w.nii.gz	sub-062_T1w.nii.gz	OpenNeuro	doi:10.18112/openneuro.ds001734.v1.0.4	https://doi.org/10.18112/openneuro.ds001734.v1.0.4	MRI pre-processing	derivatives/sub-062/anat/sub-062_t1w_preproc.nii.gz	OpenNeuro	doi:10.18112/openneuro.ds001734.v1.0.4	https://doi.org/10.18112/openneuro.ds001734.v1.0.4
sub-062	MRI data acquisition	3T Prisma	Siemens	sub-062_task-MGT_run-01_bold.nii.gz	sub-062_task-MGT_run-01_bold.nii.gz	OpenNeuro	doi:10.18112/openneuro.ds001734.v1.0.4	https://doi.org/10.18112/openneuro.ds001734.v1.0.4	MRI pre-processing	derivatives/sub-062/func/sub-062_task-MGT_run-01_bold_space-MNI152NLin2009cAsym_preproc.nii.gz	OpenNeuro	doi:10.18112/openneuro.ds001734.v1.0.4	https://doi.org/10.18112/openneuro.ds001734.v1.0.4
sub-062	MRI data acquisition	3T Prisma	Siemens	sub-062_task-MGT_run-02_bold.nii.gz	sub-062_task-MGT_run-02_bold.nii.gz	OpenNeuro	doi:10.18112/openneuro.ds001734.v1.0.4	https://doi.org/10.18112/openneuro.ds001734.v1.0.4	MRI pre-processing	derivatives/sub-062/func/sub-062_task-MGT_run-02_bold_space-MNI152NLin2009cAsym_preproc.nii.gz	OpenNeuro	doi:10.18112/openneuro.ds001734.v1.0.4	https://doi.org/10.18112/openneuro.ds001734.v1.0.4
sub-062	MRI data acquisition	3T Prisma	Siemens	sub-062_task-MGT_run-03_bold.nii.gz	sub-062_task-MGT_run-03_bold.nii.gz	OpenNeuro	doi:10.18112/openneuro.ds001734.v1.0.4	https://doi.org/10.18112/openneuro.ds001734.v1.0.4	MRI pre-processing	derivatives/sub-062/func/sub-062_task-MGT_run-03_bold_space-MNI152NLin2009cAsym_preproc.nii.gz	OpenNeuro	doi:10.18112/openneuro.ds001734.v1.0.4	https://doi.org/10.18112/openneuro.ds001734.v1.0.4
sub-062	MRI data acquisition	3T Prisma	Siemens	sub-062_task-MGT_run-04_bold.nii.gz	sub-062_task-MGT_run-04_bold.nii.gz	OpenNeuro	doi:10.18112/openneuro.ds001734.v1.0.4	https://doi.org/10.18112/openneuro.ds001734.v1.0.4	MRI pre-processing	derivatives/sub-062/func/sub-062_task-MGT_run-04_bold_space-MNI152NLin2009cAsym_preproc.nii.gz	OpenNeuro	doi:10.18112/openneuro.ds001734.v1.0.4	https://doi.org/10.18112/openneuro.ds001734.v1.0.4
sub-063	MRI data acquisition	3T Prisma	Siemens	sub-063_T1w.nii.gz	sub-063_T1w.nii.gz	OpenNeuro	doi:10.18112/openneuro.ds001734.v1.0.4	https://doi.org/10.18112/openneuro.ds001734.v1.0.4	MRI pre-processing	derivatives/sub-063/anat/sub-063_t1w_preproc.nii.gz	OpenNeuro	doi:10.18112/openneuro.ds001734.v1.0.4	https://doi.org/10.18112/openneuro.ds001734.v1.0.4
sub-063	MRI data acquisition	3T Prisma	Siemens	sub-063_task-MGT_run-01_bold.nii.gz	sub-063_task-MGT_run-01_bold.nii.gz	OpenNeuro	doi:10.18112/openneuro.ds001734.v1.0.4	https://doi.org/10.18112/openneuro.ds001734.v1.0.4	MRI pre-processing	derivatives/sub-063/func/sub-063_task-MGT_run-01_bold_space-MNI152NLin2009cAsym_preproc.nii.gz	OpenNeuro	doi:10.18112/openneuro.ds001734.v1.0.4	https://doi.org/10.18112/openneuro.ds001734.v1.0.4
sub-063	MRI data acquisition	3T Prisma	Siemens	sub-063_task-MGT_run-02_bold.nii.gz	sub-063_task-MGT_run-02_bold.nii.gz	OpenNeuro	doi:10.18112/openneuro.ds001734.v1.0.4	https://doi.org/10.18112/openneuro.ds001734.v1.0.4	MRI pre-processing	derivatives/sub-063/func/sub-063_task-MGT_run-02_bold_space-MNI152NLin2009cAsym_preproc.nii.gz	OpenNeuro	doi:10.18112/openneuro.ds001734.v1.0.4	https://doi.org/10.18112/openneuro.ds001734.v1.0.4
sub-063	MRI data acquisition	3T Prisma	Siemens	sub-063_task-MGT_run-03_bold.nii.gz	sub-063_task-MGT_run-03_bold.nii.gz	OpenNeuro	doi:10.18112/openneuro.ds001734.v1.0.4	https://doi.org/10.18112/openneuro.ds001734.v1.0.4	MRI pre-processing	derivatives/sub-063/func/sub-063_task-MGT_run-03_bold_space-MNI152NLin2009cAsym_preproc.nii.gz	OpenNeuro	doi:10.18112/openneuro.ds001734.v1.0.4	https://doi.org/10.18112/openneuro.ds001734.v1.0.4
sub-063	MRI data acquisition	3T Prisma	Siemens	sub-063_task-MGT_run-04_bold.nii.gz	sub-063_task-MGT_run-04_bold.nii.gz	OpenNeuro	doi:10.18112/openneuro.ds001734.v1.0.4	https://doi.org/10.18112/openneuro.ds001734.v1.0.4	MRI pre-processing	derivatives/sub-063/func/sub-063_task-MGT_run-04_bold_space-MNI152NLin2009cAsym_preproc.nii.gz	OpenNeuro	doi:10.18112/openneuro.ds001734.v1.0.4	https://doi.org/10.18112/openneuro.ds001734.v1.0.4
sub-064	MRI data acquisition	3T Prisma	Siemens	sub-064_T1w.nii.gz	sub-064_T1w.nii.gz	OpenNeuro	doi:10.18112/openneuro.ds001734.v1.0.4	https://doi.org/10.18112/openneuro.ds001734.v1.0.4	MRI pre-processing	derivatives/sub-064/anat/sub-064_t1w_preproc.nii.gz	OpenNeuro	doi:10.18112/openneuro.ds001734.v1.0.4	https://doi.org/10.18112/openneuro.ds001734.v1.0.4
sub-064	MRI data acquisition	3T Prisma	Siemens	sub-064_task-MGT_run-01_bold.nii.gz	sub-064_task-MGT_run-01_bold.nii.gz	OpenNeuro	doi:10.18112/openneuro.ds001734.v1.0.4	https://doi.org/10.18112/openneuro.ds001734.v1.0.4	MRI pre-processing	derivatives/sub-064/func/sub-064_task-MGT_run-01_bold_space-MNI152NLin2009cAsym_preproc.nii.gz	OpenNeuro	doi:10.18112/openneuro.ds001734.v1.0.4	https://doi.org/10.18112/openneuro.ds001734.v1.0.4
sub-064	MRI data acquisition	3T Prisma	Siemens	sub-064_task-MGT_run-02_bold.nii.gz	sub-064_task-MGT_run-02_bold.nii.gz	OpenNeuro	doi:10.18112/openneuro.ds001734.v1.0.4	https://doi.org/10.18112/openneuro.ds001734.v1.0.4	MRI pre-processing	derivatives/sub-064/func/sub-064_task-MGT_run-02_bold_space-MNI152NLin2009cAsym_preproc.nii.gz	OpenNeuro	doi:10.18112/openneuro.ds001734.v1.0.4	https://doi.org/10.18112/openneuro.ds001734.v1.0.4
sub-064	MRI data acquisition	3T Prisma	Siemens	sub-064_task-MGT_run-03_bold.nii.gz	sub-064_task-MGT_run-03_bold.nii.gz	OpenNeuro	doi:10.18112/openneuro.ds001734.v1.0.4	https://doi.org/10.18112/openneuro.ds001734.v1.0.4	MRI pre-processing	derivatives/sub-064/func/sub-064_task-MGT_run-03_bold_space-MNI152NLin2009cAsym_preproc.nii.gz	OpenNeuro	doi:10.18112/openneuro.ds001734.v1.0.4	https://doi.org/10.18112/openneuro.ds001734.v1.0.4
sub-064	MRI data acquisition	3T Prisma	Siemens	sub-064_task-MGT_run-04_bold.nii.gz	sub-064_task-MGT_run-04_bold.nii.gz	OpenNeuro	doi:10.18112/openneuro.ds001734.v1.0.4	https://doi.org/10.18112/openneuro.ds001734.v1.0.4	MRI pre-processing	derivatives/sub-064/func/sub-064_task-MGT_run-04_bold_space-MNI152NLin2009cAsym_preproc.nii.gz	OpenNeuro	doi:10.18112/openneuro.ds001734.v1.0.4	https://doi.org/10.18112/openneuro.ds001734.v1.0.4
sub-066	MRI data acquisition	3T Prisma	Siemens	sub-066_T1w.nii.gz	sub-066_T1w.nii.gz	OpenNeuro	doi:10.18112/openneuro.ds001734.v1.0.4	https://doi.org/10.18112/openneuro.ds001734.v1.0.4	MRI pre-processing	derivatives/sub-066/anat/sub-066_t1w_preproc.nii.gz	OpenNeuro	doi:10.18112/openneuro.ds001734.v1.0.4	https://doi.org/10.18112/openneuro.ds001734.v1.0.4
sub-066	MRI data acquisition	3T Prisma	Siemens	sub-066_task-MGT_run-01_bold.nii.gz	sub-066_task-MGT_run-01_bold.nii.gz	OpenNeuro	doi:10.18112/openneuro.ds001734.v1.0.4	https://doi.org/10.18112/openneuro.ds001734.v1.0.4	MRI pre-processing	derivatives/sub-066/func/sub-066_task-MGT_run-01_bold_space-MNI152NLin2009cAsym_preproc.nii.gz	OpenNeuro	doi:10.18112/openneuro.ds001734.v1.0.4	https://doi.org/10.18112/openneuro.ds001734.v1.0.4
sub-066	MRI data acquisition	3T Prisma	Siemens	sub-066_task-MGT_run-02_bold.nii.gz	sub-066_task-MGT_run-02_bold.nii.gz	OpenNeuro	doi:10.18112/openneuro.ds001734.v1.0.4	https://doi.org/10.18112/openneuro.ds001734.v1.0.4	MRI pre-processing	derivatives/sub-066/func/sub-066_task-MGT_run-02_bold_space-MNI152NLin2009cAsym_preproc.nii.gz	OpenNeuro	doi:10.18112/openneuro.ds001734.v1.0.4	https://doi.org/10.18112/openneuro.ds001734.v1.0.4
sub-066	MRI data acquisition	3T Prisma	Siemens	sub-066_task-MGT_run-03_bold.nii.gz	sub-066_task-MGT_run-03_bold.nii.gz	OpenNeuro	doi:10.18112/openneuro.ds001734.v1.0.4	https://doi.org/10.18112/openneuro.ds001734.v1.0.4	MRI pre-processing	derivatives/sub-066/func/sub-066_task-MGT_run-03_bold_space-MNI152NLin2009cAsym_preproc.nii.gz	OpenNeuro	doi:10.18112/openneuro.ds001734.v1.0.4	https://doi.org/10.18112/openneuro.ds001734.v1.0.4
sub-066	MRI data acquisition	3T Prisma	Siemens	sub-066_task-MGT_run-04_bold.nii.gz	sub-066_task-MGT_run-04_bold.nii.gz	OpenNeuro	doi:10.18112/openneuro.ds001734.v1.0.4	https://doi.org/10.18112/openneuro.ds001734.v1.0.4	MRI pre-processing	derivatives/sub-066/func/sub-066_task-MGT_run-04_bold_space-MNI152NLin2009cAsym_preproc.nii.gz	OpenNeuro	doi:10.18112/openneuro.ds001734.v1.0.4	https://doi.org/10.18112/openneuro.ds001734.v1.0.4
sub-067	MRI data acquisition	3T Prisma	Siemens	sub-067_T1w.nii.gz	sub-067_T1w.nii.gz	OpenNeuro	doi:10.18112/openneuro.ds001734.v1.0.4	https://doi.org/10.18112/openneuro.ds001734.v1.0.4	MRI pre-processing	derivatives/sub-067/anat/sub-067_t1w_preproc.nii.gz	OpenNeuro	doi:10.18112/openneuro.ds001734.v1.0.4	https://doi.org/10.18112/openneuro.ds001734.v1.0.4
sub-067	MRI data acquisition	3T Prisma	Siemens	sub-067_task-MGT_run-01_bold.nii.gz	sub-067_task-MGT_run-01_bold.nii.gz	OpenNeuro	doi:10.18112/openneuro.ds001734.v1.0.4	https://doi.org/10.18112/openneuro.ds001734.v1.0.4	MRI pre-processing	derivatives/sub-067/func/sub-067_task-MGT_run-01_bold_space-MNI152NLin2009cAsym_preproc.nii.gz	OpenNeuro	doi:10.18112/openneuro.ds001734.v1.0.4	https://doi.org/10.18112/openneuro.ds001734.v1.0.4
sub-067	MRI data acquisition	3T Prisma	Siemens	sub-067_task-MGT_run-02_bold.nii.gz	sub-067_task-MGT_run-02_bold.nii.gz	OpenNeuro	doi:10.18112/openneuro.ds001734.v1.0.4	https://doi.org/10.18112/openneuro.ds001734.v1.0.4	MRI pre-processing	derivatives/sub-067/func/sub-067_task-MGT_run-02_bold_space-MNI152NLin2009cAsym_preproc.nii.gz	OpenNeuro	doi:10.18112/openneuro.ds001734.v1.0.4	https://doi.org/10.18112/openneuro.ds001734.v1.0.4
sub-067	MRI data acquisition	3T Prisma	Siemens	sub-067_task-MGT_run-03_bold.nii.gz	sub-067_task-MGT_run-03_bold.nii.gz	OpenNeuro	doi:10.18112/openneuro.ds001734.v1.0.4	https://doi.org/10.18112/openneuro.ds001734.v1.0.4	MRI pre-processing	derivatives/sub-067/func/sub-067_task-MGT_run-03_bold_space-MNI152NLin2009cAsym_preproc.nii.gz	OpenNeuro	doi:10.18112/openneuro.ds001734.v1.0.4	https://doi.org/10.18112/openneuro.ds001734.v1.0.4
sub-067	MRI data acquisition	3T Prisma	Siemens	sub-067_task-MGT_run-04_bold.nii.gz	sub-067_task-MGT_run-04_bold.nii.gz	OpenNeuro	doi:10.18112/openneuro.ds001734.v1.0.4	https://doi.org/10.18112/openneuro.ds001734.v1.0.4	MRI pre-processing	derivatives/sub-067/func/sub-067_task-MGT_run-04_bold_space-MNI152NLin2009cAsym_preproc.nii.gz	OpenNeuro	doi:10.18112/openneuro.ds001734.v1.0.4	https://doi.org/10.18112/openneuro.ds001734.v1.0.4
sub-068	MRI data acquisition	3T Prisma	Siemens	sub-068_T1w.nii.gz	sub-068_T1w.nii.gz	OpenNeuro	doi:10.18112/openneuro.ds001734.v1.0.4	https://doi.org/10.18112/openneuro.ds001734.v1.0.4	MRI pre-processing	derivatives/sub-068/anat/sub-068_t1w_preproc.nii.gz	OpenNeuro	doi:10.18112/openneuro.ds001734.v1.0.4	https://doi.org/10.18112/openneuro.ds001734.v1.0.4
sub-068	MRI data acquisition	3T Prisma	Siemens	sub-068_task-MGT_run-01_bold.nii.gz	sub-068_task-MGT_run-01_bold.nii.gz	OpenNeuro	doi:10.18112/openneuro.ds001734.v1.0.4	https://doi.org/10.18112/openneuro.ds001734.v1.0.4	MRI pre-processing	derivatives/sub-068/func/sub-068_task-MGT_run-01_bold_space-MNI152NLin2009cAsym_preproc.nii.gz	OpenNeuro	doi:10.18112/openneuro.ds001734.v1.0.4	https://doi.org/10.18112/openneuro.ds001734.v1.0.4
sub-068	MRI data acquisition	3T Prisma	Siemens	sub-068_task-MGT_run-02_bold.nii.gz	sub-068_task-MGT_run-02_bold.nii.gz	OpenNeuro	doi:10.18112/openneuro.ds001734.v1.0.4	https://doi.org/10.18112/openneuro.ds001734.v1.0.4	MRI pre-processing	derivatives/sub-068/func/sub-068_task-MGT_run-02_bold_space-MNI152NLin2009cAsym_preproc.nii.gz	OpenNeuro	doi:10.18112/openneuro.ds001734.v1.0.4	https://doi.org/10.18112/openneuro.ds001734.v1.0.4
sub-068	MRI data acquisition	3T Prisma	Siemens	sub-068_task-MGT_run-03_bold.nii.gz	sub-068_task-MGT_run-03_bold.nii.gz	OpenNeuro	doi:10.18112/openneuro.ds001734.v1.0.4	https://doi.org/10.18112/openneuro.ds001734.v1.0.4	MRI pre-processing	derivatives/sub-068/func/sub-068_task-MGT_run-03_bold_space-MNI152NLin2009cAsym_preproc.nii.gz	OpenNeuro	doi:10.18112/openneuro.ds001734.v1.0.4	https://doi.org/10.18112/openneuro.ds001734.v1.0.4
sub-068	MRI data acquisition	3T Prisma	Siemens	sub-068_task-MGT_run-04_bold.nii.gz	sub-068_task-MGT_run-04_bold.nii.gz	OpenNeuro	doi:10.18112/openneuro.ds001734.v1.0.4	https://doi.org/10.18112/openneuro.ds001734.v1.0.4	MRI pre-processing	derivatives/sub-068/func/sub-068_task-MGT_run-04_bold_space-MNI152NLin2009cAsym_preproc.nii.gz	OpenNeuro	doi:10.18112/openneuro.ds001734.v1.0.4	https://doi.org/10.18112/openneuro.ds001734.v1.0.4
sub-069	MRI data acquisition	3T Prisma	Siemens	sub-069_T1w.nii.gz	sub-069_T1w.nii.gz	OpenNeuro	doi:10.18112/openneuro.ds001734.v1.0.4	https://doi.org/10.18112/openneuro.ds001734.v1.0.4	MRI pre-processing	derivatives/sub-069/anat/sub-069_t1w_preproc.nii.gz	OpenNeuro	doi:10.18112/openneuro.ds001734.v1.0.4	https://doi.org/10.18112/openneuro.ds001734.v1.0.4
sub-069	MRI data acquisition	3T Prisma	Siemens	sub-069_task-MGT_run-01_bold.nii.gz	sub-069_task-MGT_run-01_bold.nii.gz	OpenNeuro	doi:10.18112/openneuro.ds001734.v1.0.4	https://doi.org/10.18112/openneuro.ds001734.v1.0.4	MRI pre-processing	derivatives/sub-069/func/sub-069_task-MGT_run-01_bold_space-MNI152NLin2009cAsym_preproc.nii.gz	OpenNeuro	doi:10.18112/openneuro.ds001734.v1.0.4	https://doi.org/10.18112/openneuro.ds001734.v1.0.4
sub-069	MRI data acquisition	3T Prisma	Siemens	sub-069_task-MGT_run-02_bold.nii.gz	sub-069_task-MGT_run-02_bold.nii.gz	OpenNeuro	doi:10.18112/openneuro.ds001734.v1.0.4	https://doi.org/10.18112/openneuro.ds001734.v1.0.4	MRI pre-processing	derivatives/sub-069/func/sub-069_task-MGT_run-02_bold_space-MNI152NLin2009cAsym_preproc.nii.gz	OpenNeuro	doi:10.18112/openneuro.ds001734.v1.0.4	https://doi.org/10.18112/openneuro.ds001734.v1.0.4
sub-069	MRI data acquisition	3T Prisma	Siemens	sub-069_task-MGT_run-03_bold.nii.gz	sub-069_task-MGT_run-03_bold.nii.gz	OpenNeuro	doi:10.18112/openneuro.ds001734.v1.0.4	https://doi.org/10.18112/openneuro.ds001734.v1.0.4	MRI pre-processing	derivatives/sub-069/func/sub-069_task-MGT_run-03_bold_space-MNI152NLin2009cAsym_preproc.nii.gz	OpenNeuro	doi:10.18112/openneuro.ds001734.v1.0.4	https://doi.org/10.18112/openneuro.ds001734.v1.0.4
sub-069	MRI data acquisition	3T Prisma	Siemens	sub-069_task-MGT_run-04_bold.nii.gz	sub-069_task-MGT_run-04_bold.nii.gz	OpenNeuro	doi:10.18112/openneuro.ds001734.v1.0.4	https://doi.org/10.18112/openneuro.ds001734.v1.0.4	MRI pre-processing	derivatives/sub-069/func/sub-069_task-MGT_run-04_bold_space-MNI152NLin2009cAsym_preproc.nii.gz	OpenNeuro	doi:10.18112/openneuro.ds001734.v1.0.4	https://doi.org/10.18112/openneuro.ds001734.v1.0.4
sub-070	MRI data acquisition	3T Prisma	Siemens	sub-070_T1w.nii.gz	sub-070_T1w.nii.gz	OpenNeuro	doi:10.18112/openneuro.ds001734.v1.0.4	https://doi.org/10.18112/openneuro.ds001734.v1.0.4	MRI pre-processing	derivatives/sub-070/anat/sub-070_t1w_preproc.nii.gz	OpenNeuro	doi:10.18112/openneuro.ds001734.v1.0.4	https://doi.org/10.18112/openneuro.ds001734.v1.0.4
sub-070	MRI data acquisition	3T Prisma	Siemens	sub-070_task-MGT_run-01_bold.nii.gz	sub-070_task-MGT_run-01_bold.nii.gz	OpenNeuro	doi:10.18112/openneuro.ds001734.v1.0.4	https://doi.org/10.18112/openneuro.ds001734.v1.0.4	MRI pre-processing	derivatives/sub-070/func/sub-070_task-MGT_run-01_bold_space-MNI152NLin2009cAsym_preproc.nii.gz	OpenNeuro	doi:10.18112/openneuro.ds001734.v1.0.4	https://doi.org/10.18112/openneuro.ds001734.v1.0.4
sub-070	MRI data acquisition	3T Prisma	Siemens	sub-070_task-MGT_run-02_bold.nii.gz	sub-070_task-MGT_run-02_bold.nii.gz	OpenNeuro	doi:10.18112/openneuro.ds001734.v1.0.4	https://doi.org/10.18112/openneuro.ds001734.v1.0.4	MRI pre-processing	derivatives/sub-070/func/sub-070_task-MGT_run-02_bold_space-MNI152NLin2009cAsym_preproc.nii.gz	OpenNeuro	doi:10.18112/openneuro.ds001734.v1.0.4	https://doi.org/10.18112/openneuro.ds001734.v1.0.4
sub-070	MRI data acquisition	3T Prisma	Siemens	sub-070_task-MGT_run-03_bold.nii.gz	sub-070_task-MGT_run-03_bold.nii.gz	OpenNeuro	doi:10.18112/openneuro.ds001734.v1.0.4	https://doi.org/10.18112/openneuro.ds001734.v1.0.4	MRI pre-processing	derivatives/sub-070/func/sub-070_task-MGT_run-03_bold_space-MNI152NLin2009cAsym_preproc.nii.gz	OpenNeuro	doi:10.18112/openneuro.ds001734.v1.0.4	https://doi.org/10.18112/openneuro.ds001734.v1.0.4
sub-070	MRI data acquisition	3T Prisma	Siemens	sub-070_task-MGT_run-04_bold.nii.gz	sub-070_task-MGT_run-04_bold.nii.gz	OpenNeuro	doi:10.18112/openneuro.ds001734.v1.0.4	https://doi.org/10.18112/openneuro.ds001734.v1.0.4	MRI pre-processing	derivatives/sub-070/func/sub-070_task-MGT_run-04_bold_space-MNI152NLin2009cAsym_preproc.nii.gz	OpenNeuro	doi:10.18112/openneuro.ds001734.v1.0.4	https://doi.org/10.18112/openneuro.ds001734.v1.0.4
sub-071	MRI data acquisition	3T Prisma	Siemens	sub-071_T1w.nii.gz	sub-071_T1w.nii.gz	OpenNeuro	doi:10.18112/openneuro.ds001734.v1.0.4	https://doi.org/10.18112/openneuro.ds001734.v1.0.4	MRI pre-processing	derivatives/sub-071/anat/sub-071_t1w_preproc.nii.gz	OpenNeuro	doi:10.18112/openneuro.ds001734.v1.0.4	https://doi.org/10.18112/openneuro.ds001734.v1.0.4
sub-071	MRI data acquisition	3T Prisma	Siemens	sub-071_task-MGT_run-01_bold.nii.gz	sub-071_task-MGT_run-01_bold.nii.gz	OpenNeuro	doi:10.18112/openneuro.ds001734.v1.0.4	https://doi.org/10.18112/openneuro.ds001734.v1.0.4	MRI pre-processing	derivatives/sub-071/func/sub-071_task-MGT_run-01_bold_space-MNI152NLin2009cAsym_preproc.nii.gz	OpenNeuro	doi:10.18112/openneuro.ds001734.v1.0.4	https://doi.org/10.18112/openneuro.ds001734.v1.0.4
sub-071	MRI data acquisition	3T Prisma	Siemens	sub-071_task-MGT_run-02_bold.nii.gz	sub-071_task-MGT_run-02_bold.nii.gz	OpenNeuro	doi:10.18112/openneuro.ds001734.v1.0.4	https://doi.org/10.18112/openneuro.ds001734.v1.0.4	MRI pre-processing	derivatives/sub-071/func/sub-071_task-MGT_run-02_bold_space-MNI152NLin2009cAsym_preproc.nii.gz	OpenNeuro	doi:10.18112/openneuro.ds001734.v1.0.4	https://doi.org/10.18112/openneuro.ds001734.v1.0.4
sub-071	MRI data acquisition	3T Prisma	Siemens	sub-071_task-MGT_run-03_bold.nii.gz	sub-071_task-MGT_run-03_bold.nii.gz	OpenNeuro	doi:10.18112/openneuro.ds001734.v1.0.4	https://doi.org/10.18112/openneuro.ds001734.v1.0.4	MRI pre-processing	derivatives/sub-071/func/sub-071_task-MGT_run-03_bold_space-MNI152NLin2009cAsym_preproc.nii.gz	OpenNeuro	doi:10.18112/openneuro.ds001734.v1.0.4	https://doi.org/10.18112/openneuro.ds001734.v1.0.4
sub-071	MRI data acquisition	3T Prisma	Siemens	sub-071_task-MGT_run-04_bold.nii.gz	sub-071_task-MGT_run-04_bold.nii.gz	OpenNeuro	doi:10.18112/openneuro.ds001734.v1.0.4	https://doi.org/10.18112/openneuro.ds001734.v1.0.4	MRI pre-processing	derivatives/sub-071/func/sub-071_task-MGT_run-04_bold_space-MNI152NLin2009cAsym_preproc.nii.gz	OpenNeuro	doi:10.18112/openneuro.ds001734.v1.0.4	https://doi.org/10.18112/openneuro.ds001734.v1.0.4
sub-072	MRI data acquisition	3T Prisma	Siemens	sub-072_T1w.nii.gz	sub-072_T1w.nii.gz	OpenNeuro	doi:10.18112/openneuro.ds001734.v1.0.4	https://doi.org/10.18112/openneuro.ds001734.v1.0.4	MRI pre-processing	derivatives/sub-072/anat/sub-072_t1w_preproc.nii.gz	OpenNeuro	doi:10.18112/openneuro.ds001734.v1.0.4	https://doi.org/10.18112/openneuro.ds001734.v1.0.4
sub-072	MRI data acquisition	3T Prisma	Siemens	sub-072_task-MGT_run-01_bold.nii.gz	sub-072_task-MGT_run-01_bold.nii.gz	OpenNeuro	doi:10.18112/openneuro.ds001734.v1.0.4	https://doi.org/10.18112/openneuro.ds001734.v1.0.4	MRI pre-processing	derivatives/sub-072/func/sub-072_task-MGT_run-01_bold_space-MNI152NLin2009cAsym_preproc.nii.gz	OpenNeuro	doi:10.18112/openneuro.ds001734.v1.0.4	https://doi.org/10.18112/openneuro.ds001734.v1.0.4
sub-072	MRI data acquisition	3T Prisma	Siemens	sub-072_task-MGT_run-02_bold.nii.gz	sub-072_task-MGT_run-02_bold.nii.gz	OpenNeuro	doi:10.18112/openneuro.ds001734.v1.0.4	https://doi.org/10.18112/openneuro.ds001734.v1.0.4	MRI pre-processing	derivatives/sub-072/func/sub-072_task-MGT_run-02_bold_space-MNI152NLin2009cAsym_preproc.nii.gz	OpenNeuro	doi:10.18112/openneuro.ds001734.v1.0.4	https://doi.org/10.18112/openneuro.ds001734.v1.0.4
sub-072	MRI data acquisition	3T Prisma	Siemens	sub-072_task-MGT_run-03_bold.nii.gz	sub-072_task-MGT_run-03_bold.nii.gz	OpenNeuro	doi:10.18112/openneuro.ds001734.v1.0.4	https://doi.org/10.18112/openneuro.ds001734.v1.0.4	MRI pre-processing	derivatives/sub-072/func/sub-072_task-MGT_run-03_bold_space-MNI152NLin2009cAsym_preproc.nii.gz	OpenNeuro	doi:10.18112/openneuro.ds001734.v1.0.4	https://doi.org/10.18112/openneuro.ds001734.v1.0.4
sub-072	MRI data acquisition	3T Prisma	Siemens	sub-072_task-MGT_run-04_bold.nii.gz	sub-072_task-MGT_run-04_bold.nii.gz	OpenNeuro	doi:10.18112/openneuro.ds001734.v1.0.4	https://doi.org/10.18112/openneuro.ds001734.v1.0.4	MRI pre-processing	derivatives/sub-072/func/sub-072_task-MGT_run-04_bold_space-MNI152NLin2009cAsym_preproc.nii.gz	OpenNeuro	doi:10.18112/openneuro.ds001734.v1.0.4	https://doi.org/10.18112/openneuro.ds001734.v1.0.4
sub-073	MRI data acquisition	3T Prisma	Siemens	sub-073_T1w.nii.gz	sub-073_T1w.nii.gz	OpenNeuro	doi:10.18112/openneuro.ds001734.v1.0.4	https://doi.org/10.18112/openneuro.ds001734.v1.0.4	MRI pre-processing	derivatives/sub-073/anat/sub-073_t1w_preproc.nii.gz	OpenNeuro	doi:10.18112/openneuro.ds001734.v1.0.4	https://doi.org/10.18112/openneuro.ds001734.v1.0.4
sub-073	MRI data acquisition	3T Prisma	Siemens	sub-073_task-MGT_run-01_bold.nii.gz	sub-073_task-MGT_run-01_bold.nii.gz	OpenNeuro	doi:10.18112/openneuro.ds001734.v1.0.4	https://doi.org/10.18112/openneuro.ds001734.v1.0.4	MRI pre-processing	derivatives/sub-073/func/sub-073_task-MGT_run-01_bold_space-MNI152NLin2009cAsym_preproc.nii.gz	OpenNeuro	doi:10.18112/openneuro.ds001734.v1.0.4	https://doi.org/10.18112/openneuro.ds001734.v1.0.4
sub-073	MRI data acquisition	3T Prisma	Siemens	sub-073_task-MGT_run-02_bold.nii.gz	sub-073_task-MGT_run-02_bold.nii.gz	OpenNeuro	doi:10.18112/openneuro.ds001734.v1.0.4	https://doi.org/10.18112/openneuro.ds001734.v1.0.4	MRI pre-processing	derivatives/sub-073/func/sub-073_task-MGT_run-02_bold_space-MNI152NLin2009cAsym_preproc.nii.gz	OpenNeuro	doi:10.18112/openneuro.ds001734.v1.0.4	https://doi.org/10.18112/openneuro.ds001734.v1.0.4
sub-073	MRI data acquisition	3T Prisma	Siemens	sub-073_task-MGT_run-03_bold.nii.gz	sub-073_task-MGT_run-03_bold.nii.gz	OpenNeuro	doi:10.18112/openneuro.ds001734.v1.0.4	https://doi.org/10.18112/openneuro.ds001734.v1.0.4	MRI pre-processing	derivatives/sub-073/func/sub-073_task-MGT_run-03_bold_space-MNI152NLin2009cAsym_preproc.nii.gz	OpenNeuro	doi:10.18112/openneuro.ds001734.v1.0.4	https://doi.org/10.18112/openneuro.ds001734.v1.0.4
sub-073	MRI data acquisition	3T Prisma	Siemens	sub-073_task-MGT_run-04_bold.nii.gz	sub-073_task-MGT_run-04_bold.nii.gz	OpenNeuro	doi:10.18112/openneuro.ds001734.v1.0.4	https://doi.org/10.18112/openneuro.ds001734.v1.0.4	MRI pre-processing	derivatives/sub-073/func/sub-073_task-MGT_run-04_bold_space-MNI152NLin2009cAsym_preproc.nii.gz	OpenNeuro	doi:10.18112/openneuro.ds001734.v1.0.4	https://doi.org/10.18112/openneuro.ds001734.v1.0.4
sub-074	MRI data acquisition	3T Prisma	Siemens	sub-074_T1w.nii.gz	sub-074_T1w.nii.gz	OpenNeuro	doi:10.18112/openneuro.ds001734.v1.0.4	https://doi.org/10.18112/openneuro.ds001734.v1.0.4	MRI pre-processing	derivatives/sub-074/anat/sub-074_t1w_preproc.nii.gz	OpenNeuro	doi:10.18112/openneuro.ds001734.v1.0.4	https://doi.org/10.18112/openneuro.ds001734.v1.0.4
sub-074	MRI data acquisition	3T Prisma	Siemens	sub-074_task-MGT_run-01_bold.nii.gz	sub-074_task-MGT_run-01_bold.nii.gz	OpenNeuro	doi:10.18112/openneuro.ds001734.v1.0.4	https://doi.org/10.18112/openneuro.ds001734.v1.0.4	MRI pre-processing	derivatives/sub-074/func/sub-074_task-MGT_run-01_bold_space-MNI152NLin2009cAsym_preproc.nii.gz	OpenNeuro	doi:10.18112/openneuro.ds001734.v1.0.4	https://doi.org/10.18112/openneuro.ds001734.v1.0.4
sub-074	MRI data acquisition	3T Prisma	Siemens	sub-074_task-MGT_run-02_bold.nii.gz	sub-074_task-MGT_run-02_bold.nii.gz	OpenNeuro	doi:10.18112/openneuro.ds001734.v1.0.4	https://doi.org/10.18112/openneuro.ds001734.v1.0.4	MRI pre-processing	derivatives/sub-074/func/sub-074_task-MGT_run-02_bold_space-MNI152NLin2009cAsym_preproc.nii.gz	OpenNeuro	doi:10.18112/openneuro.ds001734.v1.0.4	https://doi.org/10.18112/openneuro.ds001734.v1.0.4
sub-074	MRI data acquisition	3T Prisma	Siemens	sub-074_task-MGT_run-03_bold.nii.gz	sub-074_task-MGT_run-03_bold.nii.gz	OpenNeuro	doi:10.18112/openneuro.ds001734.v1.0.4	https://doi.org/10.18112/openneuro.ds001734.v1.0.4	MRI pre-processing	derivatives/sub-074/func/sub-074_task-MGT_run-03_bold_space-MNI152NLin2009cAsym_preproc.nii.gz	OpenNeuro	doi:10.18112/openneuro.ds001734.v1.0.4	https://doi.org/10.18112/openneuro.ds001734.v1.0.4
sub-074	MRI data acquisition	3T Prisma	Siemens	sub-074_task-MGT_run-04_bold.nii.gz	sub-074_task-MGT_run-04_bold.nii.gz	OpenNeuro	doi:10.18112/openneuro.ds001734.v1.0.4	https://doi.org/10.18112/openneuro.ds001734.v1.0.4	MRI pre-processing	derivatives/sub-074/func/sub-074_task-MGT_run-04_bold_space-MNI152NLin2009cAsym_preproc.nii.gz	OpenNeuro	doi:10.18112/openneuro.ds001734.v1.0.4	https://doi.org/10.18112/openneuro.ds001734.v1.0.4
sub-075	MRI data acquisition	3T Prisma	Siemens	sub-075_T1w.nii.gz	sub-075_T1w.nii.gz	OpenNeuro	doi:10.18112/openneuro.ds001734.v1.0.4	https://doi.org/10.18112/openneuro.ds001734.v1.0.4	MRI pre-processing	derivatives/sub-075/anat/sub-075_t1w_preproc.nii.gz	OpenNeuro	doi:10.18112/openneuro.ds001734.v1.0.4	https://doi.org/10.18112/openneuro.ds001734.v1.0.4
sub-075	MRI data acquisition	3T Prisma	Siemens	sub-075_task-MGT_run-01_bold.nii.gz	sub-075_task-MGT_run-01_bold.nii.gz	OpenNeuro	doi:10.18112/openneuro.ds001734.v1.0.4	https://doi.org/10.18112/openneuro.ds001734.v1.0.4	MRI pre-processing	derivatives/sub-075/func/sub-075_task-MGT_run-01_bold_space-MNI152NLin2009cAsym_preproc.nii.gz	OpenNeuro	doi:10.18112/openneuro.ds001734.v1.0.4	https://doi.org/10.18112/openneuro.ds001734.v1.0.4
sub-075	MRI data acquisition	3T Prisma	Siemens	sub-075_task-MGT_run-02_bold.nii.gz	sub-075_task-MGT_run-02_bold.nii.gz	OpenNeuro	doi:10.18112/openneuro.ds001734.v1.0.4	https://doi.org/10.18112/openneuro.ds001734.v1.0.4	MRI pre-processing	derivatives/sub-075/func/sub-075_task-MGT_run-02_bold_space-MNI152NLin2009cAsym_preproc.nii.gz	OpenNeuro	doi:10.18112/openneuro.ds001734.v1.0.4	https://doi.org/10.18112/openneuro.ds001734.v1.0.4
sub-075	MRI data acquisition	3T Prisma	Siemens	sub-075_task-MGT_run-03_bold.nii.gz	sub-075_task-MGT_run-03_bold.nii.gz	OpenNeuro	doi:10.18112/openneuro.ds001734.v1.0.4	https://doi.org/10.18112/openneuro.ds001734.v1.0.4	MRI pre-processing	derivatives/sub-075/func/sub-075_task-MGT_run-03_bold_space-MNI152NLin2009cAsym_preproc.nii.gz	OpenNeuro	doi:10.18112/openneuro.ds001734.v1.0.4	https://doi.org/10.18112/openneuro.ds001734.v1.0.4
sub-075	MRI data acquisition	3T Prisma	Siemens	sub-075_task-MGT_run-04_bold.nii.gz	sub-075_task-MGT_run-04_bold.nii.gz	OpenNeuro	doi:10.18112/openneuro.ds001734.v1.0.4	https://doi.org/10.18112/openneuro.ds001734.v1.0.4	MRI pre-processing	derivatives/sub-075/func/sub-075_task-MGT_run-04_bold_space-MNI152NLin2009cAsym_preproc.nii.gz	OpenNeuro	doi:10.18112/openneuro.ds001734.v1.0.4	https://doi.org/10.18112/openneuro.ds001734.v1.0.4
sub-076	MRI data acquisition	3T Prisma	Siemens	sub-076_T1w.nii.gz	sub-076_T1w.nii.gz	OpenNeuro	doi:10.18112/openneuro.ds001734.v1.0.4	https://doi.org/10.18112/openneuro.ds001734.v1.0.4	MRI pre-processing	derivatives/sub-076/anat/sub-076_t1w_preproc.nii.gz	OpenNeuro	doi:10.18112/openneuro.ds001734.v1.0.4	https://doi.org/10.18112/openneuro.ds001734.v1.0.4
sub-076	MRI data acquisition	3T Prisma	Siemens	sub-076_task-MGT_run-01_bold.nii.gz	sub-076_task-MGT_run-01_bold.nii.gz	OpenNeuro	doi:10.18112/openneuro.ds001734.v1.0.4	https://doi.org/10.18112/openneuro.ds001734.v1.0.4	MRI pre-processing	derivatives/sub-076/func/sub-076_task-MGT_run-01_bold_space-MNI152NLin2009cAsym_preproc.nii.gz	OpenNeuro	doi:10.18112/openneuro.ds001734.v1.0.4	https://doi.org/10.18112/openneuro.ds001734.v1.0.4
sub-076	MRI data acquisition	3T Prisma	Siemens	sub-076_task-MGT_run-02_bold.nii.gz	sub-076_task-MGT_run-02_bold.nii.gz	OpenNeuro	doi:10.18112/openneuro.ds001734.v1.0.4	https://doi.org/10.18112/openneuro.ds001734.v1.0.4	MRI pre-processing	derivatives/sub-076/func/sub-076_task-MGT_run-02_bold_space-MNI152NLin2009cAsym_preproc.nii.gz	OpenNeuro	doi:10.18112/openneuro.ds001734.v1.0.4	https://doi.org/10.18112/openneuro.ds001734.v1.0.4
sub-076	MRI data acquisition	3T Prisma	Siemens	sub-076_task-MGT_run-03_bold.nii.gz	sub-076_task-MGT_run-03_bold.nii.gz	OpenNeuro	doi:10.18112/openneuro.ds001734.v1.0.4	https://doi.org/10.18112/openneuro.ds001734.v1.0.4	MRI pre-processing	derivatives/sub-076/func/sub-076_task-MGT_run-03_bold_space-MNI152NLin2009cAsym_preproc.nii.gz	OpenNeuro	doi:10.18112/openneuro.ds001734.v1.0.4	https://doi.org/10.18112/openneuro.ds001734.v1.0.4
sub-076	MRI data acquisition	3T Prisma	Siemens	sub-076_task-MGT_run-04_bold.nii.gz	sub-076_task-MGT_run-04_bold.nii.gz	OpenNeuro	doi:10.18112/openneuro.ds001734.v1.0.4	https://doi.org/10.18112/openneuro.ds001734.v1.0.4	MRI pre-processing	derivatives/sub-076/func/sub-076_task-MGT_run-04_bold_space-MNI152NLin2009cAsym_preproc.nii.gz	OpenNeuro	doi:10.18112/openneuro.ds001734.v1.0.4	https://doi.org/10.18112/openneuro.ds001734.v1.0.4
sub-077	MRI data acquisition	3T Prisma	Siemens	sub-077_T1w.nii.gz	sub-077_T1w.nii.gz	OpenNeuro	doi:10.18112/openneuro.ds001734.v1.0.4	https://doi.org/10.18112/openneuro.ds001734.v1.0.4	MRI pre-processing	derivatives/sub-077/anat/sub-077_t1w_preproc.nii.gz	OpenNeuro	doi:10.18112/openneuro.ds001734.v1.0.4	https://doi.org/10.18112/openneuro.ds001734.v1.0.4
sub-077	MRI data acquisition	3T Prisma	Siemens	sub-077_task-MGT_run-01_bold.nii.gz	sub-077_task-MGT_run-01_bold.nii.gz	OpenNeuro	doi:10.18112/openneuro.ds001734.v1.0.4	https://doi.org/10.18112/openneuro.ds001734.v1.0.4	MRI pre-processing	derivatives/sub-077/func/sub-077_task-MGT_run-01_bold_space-MNI152NLin2009cAsym_preproc.nii.gz	OpenNeuro	doi:10.18112/openneuro.ds001734.v1.0.4	https://doi.org/10.18112/openneuro.ds001734.v1.0.4
sub-077	MRI data acquisition	3T Prisma	Siemens	sub-077_task-MGT_run-02_bold.nii.gz	sub-077_task-MGT_run-02_bold.nii.gz	OpenNeuro	doi:10.18112/openneuro.ds001734.v1.0.4	https://doi.org/10.18112/openneuro.ds001734.v1.0.4	MRI pre-processing	derivatives/sub-077/func/sub-077_task-MGT_run-02_bold_space-MNI152NLin2009cAsym_preproc.nii.gz	OpenNeuro	doi:10.18112/openneuro.ds001734.v1.0.4	https://doi.org/10.18112/openneuro.ds001734.v1.0.4
sub-077	MRI data acquisition	3T Prisma	Siemens	sub-077_task-MGT_run-03_bold.nii.gz	sub-077_task-MGT_run-03_bold.nii.gz	OpenNeuro	doi:10.18112/openneuro.ds001734.v1.0.4	https://doi.org/10.18112/openneuro.ds001734.v1.0.4	MRI pre-processing	derivatives/sub-077/func/sub-077_task-MGT_run-03_bold_space-MNI152NLin2009cAsym_preproc.nii.gz	OpenNeuro	doi:10.18112/openneuro.ds001734.v1.0.4	https://doi.org/10.18112/openneuro.ds001734.v1.0.4
sub-077	MRI data acquisition	3T Prisma	Siemens	sub-077_task-MGT_run-04_bold.nii.gz	sub-077_task-MGT_run-04_bold.nii.gz	OpenNeuro	doi:10.18112/openneuro.ds001734.v1.0.4	https://doi.org/10.18112/openneuro.ds001734.v1.0.4	MRI pre-processing	derivatives/sub-077/func/sub-077_task-MGT_run-04_bold_space-MNI152NLin2009cAsym_preproc.nii.gz	OpenNeuro	doi:10.18112/openneuro.ds001734.v1.0.4	https://doi.org/10.18112/openneuro.ds001734.v1.0.4
sub-079	MRI data acquisition	3T Prisma	Siemens	sub-079_T1w.nii.gz	sub-079_T1w.nii.gz	OpenNeuro	doi:10.18112/openneuro.ds001734.v1.0.4	https://doi.org/10.18112/openneuro.ds001734.v1.0.4	MRI pre-processing	derivatives/sub-079/anat/sub-079_t1w_preproc.nii.gz	OpenNeuro	doi:10.18112/openneuro.ds001734.v1.0.4	https://doi.org/10.18112/openneuro.ds001734.v1.0.4
sub-079	MRI data acquisition	3T Prisma	Siemens	sub-079_task-MGT_run-01_bold.nii.gz	sub-079_task-MGT_run-01_bold.nii.gz	OpenNeuro	doi:10.18112/openneuro.ds001734.v1.0.4	https://doi.org/10.18112/openneuro.ds001734.v1.0.4	MRI pre-processing	derivatives/sub-079/func/sub-079_task-MGT_run-01_bold_space-MNI152NLin2009cAsym_preproc.nii.gz	OpenNeuro	doi:10.18112/openneuro.ds001734.v1.0.4	https://doi.org/10.18112/openneuro.ds001734.v1.0.4
sub-079	MRI data acquisition	3T Prisma	Siemens	sub-079_task-MGT_run-02_bold.nii.gz	sub-079_task-MGT_run-02_bold.nii.gz	OpenNeuro	doi:10.18112/openneuro.ds001734.v1.0.4	https://doi.org/10.18112/openneuro.ds001734.v1.0.4	MRI pre-processing	derivatives/sub-079/func/sub-079_task-MGT_run-02_bold_space-MNI152NLin2009cAsym_preproc.nii.gz	OpenNeuro	doi:10.18112/openneuro.ds001734.v1.0.4	https://doi.org/10.18112/openneuro.ds001734.v1.0.4
sub-079	MRI data acquisition	3T Prisma	Siemens	sub-079_task-MGT_run-03_bold.nii.gz	sub-079_task-MGT_run-03_bold.nii.gz	OpenNeuro	doi:10.18112/openneuro.ds001734.v1.0.4	https://doi.org/10.18112/openneuro.ds001734.v1.0.4	MRI pre-processing	derivatives/sub-079/func/sub-079_task-MGT_run-03_bold_space-MNI152NLin2009cAsym_preproc.nii.gz	OpenNeuro	doi:10.18112/openneuro.ds001734.v1.0.4	https://doi.org/10.18112/openneuro.ds001734.v1.0.4
sub-079	MRI data acquisition	3T Prisma	Siemens	sub-079_task-MGT_run-04_bold.nii.gz	sub-079_task-MGT_run-04_bold.nii.gz	OpenNeuro	doi:10.18112/openneuro.ds001734.v1.0.4	https://doi.org/10.18112/openneuro.ds001734.v1.0.4	MRI pre-processing	derivatives/sub-079/func/sub-079_task-MGT_run-04_bold_space-MNI152NLin2009cAsym_preproc.nii.gz	OpenNeuro	doi:10.18112/openneuro.ds001734.v1.0.4	https://doi.org/10.18112/openneuro.ds001734.v1.0.4
sub-080	MRI data acquisition	3T Prisma	Siemens	sub-080_T1w.nii.gz	sub-080_T1w.nii.gz	OpenNeuro	doi:10.18112/openneuro.ds001734.v1.0.4	https://doi.org/10.18112/openneuro.ds001734.v1.0.4	MRI pre-processing	derivatives/sub-080/anat/sub-080_t1w_preproc.nii.gz	OpenNeuro	doi:10.18112/openneuro.ds001734.v1.0.4	https://doi.org/10.18112/openneuro.ds001734.v1.0.4
sub-080	MRI data acquisition	3T Prisma	Siemens	sub-080_task-MGT_run-01_bold.nii.gz	sub-080_task-MGT_run-01_bold.nii.gz	OpenNeuro	doi:10.18112/openneuro.ds001734.v1.0.4	https://doi.org/10.18112/openneuro.ds001734.v1.0.4	MRI pre-processing	derivatives/sub-080/func/sub-080_task-MGT_run-01_bold_space-MNI152NLin2009cAsym_preproc.nii.gz	OpenNeuro	doi:10.18112/openneuro.ds001734.v1.0.4	https://doi.org/10.18112/openneuro.ds001734.v1.0.4
sub-080	MRI data acquisition	3T Prisma	Siemens	sub-080_task-MGT_run-02_bold.nii.gz	sub-080_task-MGT_run-02_bold.nii.gz	OpenNeuro	doi:10.18112/openneuro.ds001734.v1.0.4	https://doi.org/10.18112/openneuro.ds001734.v1.0.4	MRI pre-processing	derivatives/sub-080/func/sub-080_task-MGT_run-02_bold_space-MNI152NLin2009cAsym_preproc.nii.gz	OpenNeuro	doi:10.18112/openneuro.ds001734.v1.0.4	https://doi.org/10.18112/openneuro.ds001734.v1.0.4
sub-080	MRI data acquisition	3T Prisma	Siemens	sub-080_task-MGT_run-03_bold.nii.gz	sub-080_task-MGT_run-03_bold.nii.gz	OpenNeuro	doi:10.18112/openneuro.ds001734.v1.0.4	https://doi.org/10.18112/openneuro.ds001734.v1.0.4	MRI pre-processing	derivatives/sub-080/func/sub-080_task-MGT_run-03_bold_space-MNI152NLin2009cAsym_preproc.nii.gz	OpenNeuro	doi:10.18112/openneuro.ds001734.v1.0.4	https://doi.org/10.18112/openneuro.ds001734.v1.0.4
sub-080	MRI data acquisition	3T Prisma	Siemens	sub-080_task-MGT_run-04_bold.nii.gz	sub-080_task-MGT_run-04_bold.nii.gz	OpenNeuro	doi:10.18112/openneuro.ds001734.v1.0.4	https://doi.org/10.18112/openneuro.ds001734.v1.0.4	MRI pre-processing	derivatives/sub-080/func/sub-080_task-MGT_run-04_bold_space-MNI152NLin2009cAsym_preproc.nii.gz	OpenNeuro	doi:10.18112/openneuro.ds001734.v1.0.4	https://doi.org/10.18112/openneuro.ds001734.v1.0.4
sub-081	MRI data acquisition	3T Prisma	Siemens	sub-081_T1w.nii.gz	sub-081_T1w.nii.gz	OpenNeuro	doi:10.18112/openneuro.ds001734.v1.0.4	https://doi.org/10.18112/openneuro.ds001734.v1.0.4	MRI pre-processing	derivatives/sub-081/anat/sub-081_t1w_preproc.nii.gz	OpenNeuro	doi:10.18112/openneuro.ds001734.v1.0.4	https://doi.org/10.18112/openneuro.ds001734.v1.0.4
sub-081	MRI data acquisition	3T Prisma	Siemens	sub-081_task-MGT_run-01_bold.nii.gz	sub-081_task-MGT_run-01_bold.nii.gz	OpenNeuro	doi:10.18112/openneuro.ds001734.v1.0.4	https://doi.org/10.18112/openneuro.ds001734.v1.0.4	MRI pre-processing	derivatives/sub-081/func/sub-081_task-MGT_run-01_bold_space-MNI152NLin2009cAsym_preproc.nii.gz	OpenNeuro	doi:10.18112/openneuro.ds001734.v1.0.4	https://doi.org/10.18112/openneuro.ds001734.v1.0.4
sub-081	MRI data acquisition	3T Prisma	Siemens	sub-081_task-MGT_run-02_bold.nii.gz	sub-081_task-MGT_run-02_bold.nii.gz	OpenNeuro	doi:10.18112/openneuro.ds001734.v1.0.4	https://doi.org/10.18112/openneuro.ds001734.v1.0.4	MRI pre-processing	derivatives/sub-081/func/sub-081_task-MGT_run-02_bold_space-MNI152NLin2009cAsym_preproc.nii.gz	OpenNeuro	doi:10.18112/openneuro.ds001734.v1.0.4	https://doi.org/10.18112/openneuro.ds001734.v1.0.4
sub-081	MRI data acquisition	3T Prisma	Siemens	sub-081_task-MGT_run-03_bold.nii.gz	sub-081_task-MGT_run-03_bold.nii.gz	OpenNeuro	doi:10.18112/openneuro.ds001734.v1.0.4	https://doi.org/10.18112/openneuro.ds001734.v1.0.4	MRI pre-processing	derivatives/sub-081/func/sub-081_task-MGT_run-03_bold_space-MNI152NLin2009cAsym_preproc.nii.gz	OpenNeuro	doi:10.18112/openneuro.ds001734.v1.0.4	https://doi.org/10.18112/openneuro.ds001734.v1.0.4
sub-081	MRI data acquisition	3T Prisma	Siemens	sub-081_task-MGT_run-04_bold.nii.gz	sub-081_task-MGT_run-04_bold.nii.gz	OpenNeuro	doi:10.18112/openneuro.ds001734.v1.0.4	https://doi.org/10.18112/openneuro.ds001734.v1.0.4	MRI pre-processing	derivatives/sub-081/func/sub-081_task-MGT_run-04_bold_space-MNI152NLin2009cAsym_preproc.nii.gz	OpenNeuro	doi:10.18112/openneuro.ds001734.v1.0.4	https://doi.org/10.18112/openneuro.ds001734.v1.0.4
sub-082	MRI data acquisition	3T Prisma	Siemens	sub-082_T1w.nii.gz	sub-082_T1w.nii.gz	OpenNeuro	doi:10.18112/openneuro.ds001734.v1.0.4	https://doi.org/10.18112/openneuro.ds001734.v1.0.4	MRI pre-processing	derivatives/sub-082/anat/sub-082_t1w_preproc.nii.gz	OpenNeuro	doi:10.18112/openneuro.ds001734.v1.0.4	https://doi.org/10.18112/openneuro.ds001734.v1.0.4
sub-082	MRI data acquisition	3T Prisma	Siemens	sub-082_task-MGT_run-01_bold.nii.gz	sub-082_task-MGT_run-01_bold.nii.gz	OpenNeuro	doi:10.18112/openneuro.ds001734.v1.0.4	https://doi.org/10.18112/openneuro.ds001734.v1.0.4	MRI pre-processing	derivatives/sub-082/func/sub-082_task-MGT_run-01_bold_space-MNI152NLin2009cAsym_preproc.nii.gz	OpenNeuro	doi:10.18112/openneuro.ds001734.v1.0.4	https://doi.org/10.18112/openneuro.ds001734.v1.0.4
sub-082	MRI data acquisition	3T Prisma	Siemens	sub-082_task-MGT_run-02_bold.nii.gz	sub-082_task-MGT_run-02_bold.nii.gz	OpenNeuro	doi:10.18112/openneuro.ds001734.v1.0.4	https://doi.org/10.18112/openneuro.ds001734.v1.0.4	MRI pre-processing	derivatives/sub-082/func/sub-082_task-MGT_run-02_bold_space-MNI152NLin2009cAsym_preproc.nii.gz	OpenNeuro	doi:10.18112/openneuro.ds001734.v1.0.4	https://doi.org/10.18112/openneuro.ds001734.v1.0.4
sub-082	MRI data acquisition	3T Prisma	Siemens	sub-082_task-MGT_run-03_bold.nii.gz	sub-082_task-MGT_run-03_bold.nii.gz	OpenNeuro	doi:10.18112/openneuro.ds001734.v1.0.4	https://doi.org/10.18112/openneuro.ds001734.v1.0.4	MRI pre-processing	derivatives/sub-082/func/sub-082_task-MGT_run-03_bold_space-MNI152NLin2009cAsym_preproc.nii.gz	OpenNeuro	doi:10.18112/openneuro.ds001734.v1.0.4	https://doi.org/10.18112/openneuro.ds001734.v1.0.4
sub-082	MRI data acquisition	3T Prisma	Siemens	sub-082_task-MGT_run-04_bold.nii.gz	sub-082_task-MGT_run-04_bold.nii.gz	OpenNeuro	doi:10.18112/openneuro.ds001734.v1.0.4	https://doi.org/10.18112/openneuro.ds001734.v1.0.4	MRI pre-processing	derivatives/sub-082/func/sub-082_task-MGT_run-04_bold_space-MNI152NLin2009cAsym_preproc.nii.gz	OpenNeuro	doi:10.18112/openneuro.ds001734.v1.0.4	https://doi.org/10.18112/openneuro.ds001734.v1.0.4
sub-083	MRI data acquisition	3T Prisma	Siemens	sub-083_T1w.nii.gz	sub-083_T1w.nii.gz	OpenNeuro	doi:10.18112/openneuro.ds001734.v1.0.4	https://doi.org/10.18112/openneuro.ds001734.v1.0.4	MRI pre-processing	derivatives/sub-083/anat/sub-083_t1w_preproc.nii.gz	OpenNeuro	doi:10.18112/openneuro.ds001734.v1.0.4	https://doi.org/10.18112/openneuro.ds001734.v1.0.4
sub-083	MRI data acquisition	3T Prisma	Siemens	sub-083_task-MGT_run-01_bold.nii.gz	sub-083_task-MGT_run-01_bold.nii.gz	OpenNeuro	doi:10.18112/openneuro.ds001734.v1.0.4	https://doi.org/10.18112/openneuro.ds001734.v1.0.4	MRI pre-processing	derivatives/sub-083/func/sub-083_task-MGT_run-01_bold_space-MNI152NLin2009cAsym_preproc.nii.gz	OpenNeuro	doi:10.18112/openneuro.ds001734.v1.0.4	https://doi.org/10.18112/openneuro.ds001734.v1.0.4
sub-083	MRI data acquisition	3T Prisma	Siemens	sub-083_task-MGT_run-02_bold.nii.gz	sub-083_task-MGT_run-02_bold.nii.gz	OpenNeuro	doi:10.18112/openneuro.ds001734.v1.0.4	https://doi.org/10.18112/openneuro.ds001734.v1.0.4	MRI pre-processing	derivatives/sub-083/func/sub-083_task-MGT_run-02_bold_space-MNI152NLin2009cAsym_preproc.nii.gz	OpenNeuro	doi:10.18112/openneuro.ds001734.v1.0.4	https://doi.org/10.18112/openneuro.ds001734.v1.0.4
sub-083	MRI data acquisition	3T Prisma	Siemens	sub-083_task-MGT_run-03_bold.nii.gz	sub-083_task-MGT_run-03_bold.nii.gz	OpenNeuro	doi:10.18112/openneuro.ds001734.v1.0.4	https://doi.org/10.18112/openneuro.ds001734.v1.0.4	MRI pre-processing	derivatives/sub-083/func/sub-083_task-MGT_run-03_bold_space-MNI152NLin2009cAsym_preproc.nii.gz	OpenNeuro	doi:10.18112/openneuro.ds001734.v1.0.4	https://doi.org/10.18112/openneuro.ds001734.v1.0.4
sub-083	MRI data acquisition	3T Prisma	Siemens	sub-083_task-MGT_run-04_bold.nii.gz	sub-083_task-MGT_run-04_bold.nii.gz	OpenNeuro	doi:10.18112/openneuro.ds001734.v1.0.4	https://doi.org/10.18112/openneuro.ds001734.v1.0.4	MRI pre-processing	derivatives/sub-083/func/sub-083_task-MGT_run-04_bold_space-MNI152NLin2009cAsym_preproc.nii.gz	OpenNeuro	doi:10.18112/openneuro.ds001734.v1.0.4	https://doi.org/10.18112/openneuro.ds001734.v1.0.4
sub-084	MRI data acquisition	3T Prisma	Siemens	sub-084_T1w.nii.gz	sub-084_T1w.nii.gz	OpenNeuro	doi:10.18112/openneuro.ds001734.v1.0.4	https://doi.org/10.18112/openneuro.ds001734.v1.0.4	MRI pre-processing	derivatives/sub-084/anat/sub-084_t1w_preproc.nii.gz	OpenNeuro	doi:10.18112/openneuro.ds001734.v1.0.4	https://doi.org/10.18112/openneuro.ds001734.v1.0.4
sub-084	MRI data acquisition	3T Prisma	Siemens	sub-084_task-MGT_run-01_bold.nii.gz	sub-084_task-MGT_run-01_bold.nii.gz	OpenNeuro	doi:10.18112/openneuro.ds001734.v1.0.4	https://doi.org/10.18112/openneuro.ds001734.v1.0.4	MRI pre-processing	derivatives/sub-084/func/sub-084_task-MGT_run-01_bold_space-MNI152NLin2009cAsym_preproc.nii.gz	OpenNeuro	doi:10.18112/openneuro.ds001734.v1.0.4	https://doi.org/10.18112/openneuro.ds001734.v1.0.4
sub-084	MRI data acquisition	3T Prisma	Siemens	sub-084_task-MGT_run-02_bold.nii.gz	sub-084_task-MGT_run-02_bold.nii.gz	OpenNeuro	doi:10.18112/openneuro.ds001734.v1.0.4	https://doi.org/10.18112/openneuro.ds001734.v1.0.4	MRI pre-processing	derivatives/sub-084/func/sub-084_task-MGT_run-02_bold_space-MNI152NLin2009cAsym_preproc.nii.gz	OpenNeuro	doi:10.18112/openneuro.ds001734.v1.0.4	https://doi.org/10.18112/openneuro.ds001734.v1.0.4
sub-084	MRI data acquisition	3T Prisma	Siemens	sub-084_task-MGT_run-03_bold.nii.gz	sub-084_task-MGT_run-03_bold.nii.gz	OpenNeuro	doi:10.18112/openneuro.ds001734.v1.0.4	https://doi.org/10.18112/openneuro.ds001734.v1.0.4	MRI pre-processing	derivatives/sub-084/func/sub-084_task-MGT_run-03_bold_space-MNI152NLin2009cAsym_preproc.nii.gz	OpenNeuro	doi:10.18112/openneuro.ds001734.v1.0.4	https://doi.org/10.18112/openneuro.ds001734.v1.0.4
sub-084	MRI data acquisition	3T Prisma	Siemens	sub-084_task-MGT_run-04_bold.nii.gz	sub-084_task-MGT_run-04_bold.nii.gz	OpenNeuro	doi:10.18112/openneuro.ds001734.v1.0.4	https://doi.org/10.18112/openneuro.ds001734.v1.0.4	MRI pre-processing	derivatives/sub-084/func/sub-084_task-MGT_run-04_bold_space-MNI152NLin2009cAsym_preproc.nii.gz	OpenNeuro	doi:10.18112/openneuro.ds001734.v1.0.4	https://doi.org/10.18112/openneuro.ds001734.v1.0.4
sub-085	MRI data acquisition	3T Prisma	Siemens	sub-085_T1w.nii.gz	sub-085_T1w.nii.gz	OpenNeuro	doi:10.18112/openneuro.ds001734.v1.0.4	https://doi.org/10.18112/openneuro.ds001734.v1.0.4	MRI pre-processing	derivatives/sub-085/anat/sub-085_t1w_preproc.nii.gz	OpenNeuro	doi:10.18112/openneuro.ds001734.v1.0.4	https://doi.org/10.18112/openneuro.ds001734.v1.0.4
sub-085	MRI data acquisition	3T Prisma	Siemens	sub-085_task-MGT_run-01_bold.nii.gz	sub-085_task-MGT_run-01_bold.nii.gz	OpenNeuro	doi:10.18112/openneuro.ds001734.v1.0.4	https://doi.org/10.18112/openneuro.ds001734.v1.0.4	MRI pre-processing	derivatives/sub-085/func/sub-085_task-MGT_run-01_bold_space-MNI152NLin2009cAsym_preproc.nii.gz	OpenNeuro	doi:10.18112/openneuro.ds001734.v1.0.4	https://doi.org/10.18112/openneuro.ds001734.v1.0.4
sub-085	MRI data acquisition	3T Prisma	Siemens	sub-085_task-MGT_run-02_bold.nii.gz	sub-085_task-MGT_run-02_bold.nii.gz	OpenNeuro	doi:10.18112/openneuro.ds001734.v1.0.4	https://doi.org/10.18112/openneuro.ds001734.v1.0.4	MRI pre-processing	derivatives/sub-085/func/sub-085_task-MGT_run-02_bold_space-MNI152NLin2009cAsym_preproc.nii.gz	OpenNeuro	doi:10.18112/openneuro.ds001734.v1.0.4	https://doi.org/10.18112/openneuro.ds001734.v1.0.4
sub-085	MRI data acquisition	3T Prisma	Siemens	sub-085_task-MGT_run-03_bold.nii.gz	sub-085_task-MGT_run-03_bold.nii.gz	OpenNeuro	doi:10.18112/openneuro.ds001734.v1.0.4	https://doi.org/10.18112/openneuro.ds001734.v1.0.4	MRI pre-processing	derivatives/sub-085/func/sub-085_task-MGT_run-03_bold_space-MNI152NLin2009cAsym_preproc.nii.gz	OpenNeuro	doi:10.18112/openneuro.ds001734.v1.0.4	https://doi.org/10.18112/openneuro.ds001734.v1.0.4
sub-085	MRI data acquisition	3T Prisma	Siemens	sub-085_task-MGT_run-04_bold.nii.gz	sub-085_task-MGT_run-04_bold.nii.gz	OpenNeuro	doi:10.18112/openneuro.ds001734.v1.0.4	https://doi.org/10.18112/openneuro.ds001734.v1.0.4	MRI pre-processing	derivatives/sub-085/func/sub-085_task-MGT_run-04_bold_space-MNI152NLin2009cAsym_preproc.nii.gz	OpenNeuro	doi:10.18112/openneuro.ds001734.v1.0.4	https://doi.org/10.18112/openneuro.ds001734.v1.0.4
sub-087	MRI data acquisition	3T Prisma	Siemens	sub-087_T1w.nii.gz	sub-087_T1w.nii.gz	OpenNeuro	doi:10.18112/openneuro.ds001734.v1.0.4	https://doi.org/10.18112/openneuro.ds001734.v1.0.4	MRI pre-processing	derivatives/sub-087/anat/sub-087_t1w_preproc.nii.gz	OpenNeuro	doi:10.18112/openneuro.ds001734.v1.0.4	https://doi.org/10.18112/openneuro.ds001734.v1.0.4
sub-087	MRI data acquisition	3T Prisma	Siemens	sub-087_task-MGT_run-01_bold.nii.gz	sub-087_task-MGT_run-01_bold.nii.gz	OpenNeuro	doi:10.18112/openneuro.ds001734.v1.0.4	https://doi.org/10.18112/openneuro.ds001734.v1.0.4	MRI pre-processing	derivatives/sub-087/func/sub-087_task-MGT_run-01_bold_space-MNI152NLin2009cAsym_preproc.nii.gz	OpenNeuro	doi:10.18112/openneuro.ds001734.v1.0.4	https://doi.org/10.18112/openneuro.ds001734.v1.0.4
sub-087	MRI data acquisition	3T Prisma	Siemens	sub-087_task-MGT_run-02_bold.nii.gz	sub-087_task-MGT_run-02_bold.nii.gz	OpenNeuro	doi:10.18112/openneuro.ds001734.v1.0.4	https://doi.org/10.18112/openneuro.ds001734.v1.0.4	MRI pre-processing	derivatives/sub-087/func/sub-087_task-MGT_run-02_bold_space-MNI152NLin2009cAsym_preproc.nii.gz	OpenNeuro	doi:10.18112/openneuro.ds001734.v1.0.4	https://doi.org/10.18112/openneuro.ds001734.v1.0.4
sub-087	MRI data acquisition	3T Prisma	Siemens	sub-087_task-MGT_run-03_bold.nii.gz	sub-087_task-MGT_run-03_bold.nii.gz	OpenNeuro	doi:10.18112/openneuro.ds001734.v1.0.4	https://doi.org/10.18112/openneuro.ds001734.v1.0.4	MRI pre-processing	derivatives/sub-087/func/sub-087_task-MGT_run-03_bold_space-MNI152NLin2009cAsym_preproc.nii.gz	OpenNeuro	doi:10.18112/openneuro.ds001734.v1.0.4	https://doi.org/10.18112/openneuro.ds001734.v1.0.4
sub-087	MRI data acquisition	3T Prisma	Siemens	sub-087_task-MGT_run-04_bold.nii.gz	sub-087_task-MGT_run-04_bold.nii.gz	OpenNeuro	doi:10.18112/openneuro.ds001734.v1.0.4	https://doi.org/10.18112/openneuro.ds001734.v1.0.4	MRI pre-processing	derivatives/sub-087/func/sub-087_task-MGT_run-04_bold_space-MNI152NLin2009cAsym_preproc.nii.gz	OpenNeuro	doi:10.18112/openneuro.ds001734.v1.0.4	https://doi.org/10.18112/openneuro.ds001734.v1.0.4
sub-088	MRI data acquisition	3T Prisma	Siemens	sub-088_T1w.nii.gz	sub-088_T1w.nii.gz	OpenNeuro	doi:10.18112/openneuro.ds001734.v1.0.4	https://doi.org/10.18112/openneuro.ds001734.v1.0.4	MRI pre-processing	derivatives/sub-088/anat/sub-088_t1w_preproc.nii.gz	OpenNeuro	doi:10.18112/openneuro.ds001734.v1.0.4	https://doi.org/10.18112/openneuro.ds001734.v1.0.4
sub-088	MRI data acquisition	3T Prisma	Siemens	sub-088_task-MGT_run-01_bold.nii.gz	sub-088_task-MGT_run-01_bold.nii.gz	OpenNeuro	doi:10.18112/openneuro.ds001734.v1.0.4	https://doi.org/10.18112/openneuro.ds001734.v1.0.4	MRI pre-processing	derivatives/sub-088/func/sub-088_task-MGT_run-01_bold_space-MNI152NLin2009cAsym_preproc.nii.gz	OpenNeuro	doi:10.18112/openneuro.ds001734.v1.0.4	https://doi.org/10.18112/openneuro.ds001734.v1.0.4
sub-088	MRI data acquisition	3T Prisma	Siemens	sub-088_task-MGT_run-02_bold.nii.gz	sub-088_task-MGT_run-02_bold.nii.gz	OpenNeuro	doi:10.18112/openneuro.ds001734.v1.0.4	https://doi.org/10.18112/openneuro.ds001734.v1.0.4	MRI pre-processing	derivatives/sub-088/func/sub-088_task-MGT_run-02_bold_space-MNI152NLin2009cAsym_preproc.nii.gz	OpenNeuro	doi:10.18112/openneuro.ds001734.v1.0.4	https://doi.org/10.18112/openneuro.ds001734.v1.0.4
sub-088	MRI data acquisition	3T Prisma	Siemens	sub-088_task-MGT_run-03_bold.nii.gz	sub-088_task-MGT_run-03_bold.nii.gz	OpenNeuro	doi:10.18112/openneuro.ds001734.v1.0.4	https://doi.org/10.18112/openneuro.ds001734.v1.0.4	MRI pre-processing	derivatives/sub-088/func/sub-088_task-MGT_run-03_bold_space-MNI152NLin2009cAsym_preproc.nii.gz	OpenNeuro	doi:10.18112/openneuro.ds001734.v1.0.4	https://doi.org/10.18112/openneuro.ds001734.v1.0.4
sub-088	MRI data acquisition	3T Prisma	Siemens	sub-088_task-MGT_run-04_bold.nii.gz	sub-088_task-MGT_run-04_bold.nii.gz	OpenNeuro	doi:10.18112/openneuro.ds001734.v1.0.4	https://doi.org/10.18112/openneuro.ds001734.v1.0.4	MRI pre-processing	derivatives/sub-088/func/sub-088_task-MGT_run-04_bold_space-MNI152NLin2009cAsym_preproc.nii.gz	OpenNeuro	doi:10.18112/openneuro.ds001734.v1.0.4	https://doi.org/10.18112/openneuro.ds001734.v1.0.4
sub-089	MRI data acquisition	3T Prisma	Siemens	sub-089_T1w.nii.gz	sub-089_T1w.nii.gz	OpenNeuro	doi:10.18112/openneuro.ds001734.v1.0.4	https://doi.org/10.18112/openneuro.ds001734.v1.0.4	MRI pre-processing	derivatives/sub-089/anat/sub-089_t1w_preproc.nii.gz	OpenNeuro	doi:10.18112/openneuro.ds001734.v1.0.4	https://doi.org/10.18112/openneuro.ds001734.v1.0.4
sub-089	MRI data acquisition	3T Prisma	Siemens	sub-089_task-MGT_run-01_bold.nii.gz	sub-089_task-MGT_run-01_bold.nii.gz	OpenNeuro	doi:10.18112/openneuro.ds001734.v1.0.4	https://doi.org/10.18112/openneuro.ds001734.v1.0.4	MRI pre-processing	derivatives/sub-089/func/sub-089_task-MGT_run-01_bold_space-MNI152NLin2009cAsym_preproc.nii.gz	OpenNeuro	doi:10.18112/openneuro.ds001734.v1.0.4	https://doi.org/10.18112/openneuro.ds001734.v1.0.4
sub-089	MRI data acquisition	3T Prisma	Siemens	sub-089_task-MGT_run-02_bold.nii.gz	sub-089_task-MGT_run-02_bold.nii.gz	OpenNeuro	doi:10.18112/openneuro.ds001734.v1.0.4	https://doi.org/10.18112/openneuro.ds001734.v1.0.4	MRI pre-processing	derivatives/sub-089/func/sub-089_task-MGT_run-02_bold_space-MNI152NLin2009cAsym_preproc.nii.gz	OpenNeuro	doi:10.18112/openneuro.ds001734.v1.0.4	https://doi.org/10.18112/openneuro.ds001734.v1.0.4
sub-089	MRI data acquisition	3T Prisma	Siemens	sub-089_task-MGT_run-03_bold.nii.gz	sub-089_task-MGT_run-03_bold.nii.gz	OpenNeuro	doi:10.18112/openneuro.ds001734.v1.0.4	https://doi.org/10.18112/openneuro.ds001734.v1.0.4	MRI pre-processing	derivatives/sub-089/func/sub-089_task-MGT_run-03_bold_space-MNI152NLin2009cAsym_preproc.nii.gz	OpenNeuro	doi:10.18112/openneuro.ds001734.v1.0.4	https://doi.org/10.18112/openneuro.ds001734.v1.0.4
sub-089	MRI data acquisition	3T Prisma	Siemens	sub-089_task-MGT_run-04_bold.nii.gz	sub-089_task-MGT_run-04_bold.nii.gz	OpenNeuro	doi:10.18112/openneuro.ds001734.v1.0.4	https://doi.org/10.18112/openneuro.ds001734.v1.0.4	MRI pre-processing	derivatives/sub-089/func/sub-089_task-MGT_run-04_bold_space-MNI152NLin2009cAsym_preproc.nii.gz	OpenNeuro	doi:10.18112/openneuro.ds001734.v1.0.4	https://doi.org/10.18112/openneuro.ds001734.v1.0.4
sub-090	MRI data acquisition	3T Prisma	Siemens	sub-090_T1w.nii.gz	sub-090_T1w.nii.gz	OpenNeuro	doi:10.18112/openneuro.ds001734.v1.0.4	https://doi.org/10.18112/openneuro.ds001734.v1.0.4	MRI pre-processing	derivatives/sub-090/anat/sub-090_t1w_preproc.nii.gz	OpenNeuro	doi:10.18112/openneuro.ds001734.v1.0.4	https://doi.org/10.18112/openneuro.ds001734.v1.0.4
sub-090	MRI data acquisition	3T Prisma	Siemens	sub-090_task-MGT_run-01_bold.nii.gz	sub-090_task-MGT_run-01_bold.nii.gz	OpenNeuro	doi:10.18112/openneuro.ds001734.v1.0.4	https://doi.org/10.18112/openneuro.ds001734.v1.0.4	MRI pre-processing	derivatives/sub-090/func/sub-090_task-MGT_run-01_bold_space-MNI152NLin2009cAsym_preproc.nii.gz	OpenNeuro	doi:10.18112/openneuro.ds001734.v1.0.4	https://doi.org/10.18112/openneuro.ds001734.v1.0.4
sub-090	MRI data acquisition	3T Prisma	Siemens	sub-090_task-MGT_run-02_bold.nii.gz	sub-090_task-MGT_run-02_bold.nii.gz	OpenNeuro	doi:10.18112/openneuro.ds001734.v1.0.4	https://doi.org/10.18112/openneuro.ds001734.v1.0.4	MRI pre-processing	derivatives/sub-090/func/sub-090_task-MGT_run-02_bold_space-MNI152NLin2009cAsym_preproc.nii.gz	OpenNeuro	doi:10.18112/openneuro.ds001734.v1.0.4	https://doi.org/10.18112/openneuro.ds001734.v1.0.4
sub-090	MRI data acquisition	3T Prisma	Siemens	sub-090_task-MGT_run-03_bold.nii.gz	sub-090_task-MGT_run-03_bold.nii.gz	OpenNeuro	doi:10.18112/openneuro.ds001734.v1.0.4	https://doi.org/10.18112/openneuro.ds001734.v1.0.4	MRI pre-processing	derivatives/sub-090/func/sub-090_task-MGT_run-03_bold_space-MNI152NLin2009cAsym_preproc.nii.gz	OpenNeuro	doi:10.18112/openneuro.ds001734.v1.0.4	https://doi.org/10.18112/openneuro.ds001734.v1.0.4
sub-090	MRI data acquisition	3T Prisma	Siemens	sub-090_task-MGT_run-04_bold.nii.gz	sub-090_task-MGT_run-04_bold.nii.gz	OpenNeuro	doi:10.18112/openneuro.ds001734.v1.0.4	https://doi.org/10.18112/openneuro.ds001734.v1.0.4	MRI pre-processing	derivatives/sub-090/func/sub-090_task-MGT_run-04_bold_space-MNI152NLin2009cAsym_preproc.nii.gz	OpenNeuro	doi:10.18112/openneuro.ds001734.v1.0.4	https://doi.org/10.18112/openneuro.ds001734.v1.0.4
sub-092	MRI data acquisition	3T Prisma	Siemens	sub-092_T1w.nii.gz	sub-092_T1w.nii.gz	OpenNeuro	doi:10.18112/openneuro.ds001734.v1.0.4	https://doi.org/10.18112/openneuro.ds001734.v1.0.4	MRI pre-processing	derivatives/sub-092/anat/sub-092_t1w_preproc.nii.gz	OpenNeuro	doi:10.18112/openneuro.ds001734.v1.0.4	https://doi.org/10.18112/openneuro.ds001734.v1.0.4
sub-092	MRI data acquisition	3T Prisma	Siemens	sub-092_task-MGT_run-01_bold.nii.gz	sub-092_task-MGT_run-01_bold.nii.gz	OpenNeuro	doi:10.18112/openneuro.ds001734.v1.0.4	https://doi.org/10.18112/openneuro.ds001734.v1.0.4	MRI pre-processing	derivatives/sub-092/func/sub-092_task-MGT_run-01_bold_space-MNI152NLin2009cAsym_preproc.nii.gz	OpenNeuro	doi:10.18112/openneuro.ds001734.v1.0.4	https://doi.org/10.18112/openneuro.ds001734.v1.0.4
sub-092	MRI data acquisition	3T Prisma	Siemens	sub-092_task-MGT_run-02_bold.nii.gz	sub-092_task-MGT_run-02_bold.nii.gz	OpenNeuro	doi:10.18112/openneuro.ds001734.v1.0.4	https://doi.org/10.18112/openneuro.ds001734.v1.0.4	MRI pre-processing	derivatives/sub-092/func/sub-092_task-MGT_run-02_bold_space-MNI152NLin2009cAsym_preproc.nii.gz	OpenNeuro	doi:10.18112/openneuro.ds001734.v1.0.4	https://doi.org/10.18112/openneuro.ds001734.v1.0.4
sub-092	MRI data acquisition	3T Prisma	Siemens	sub-092_task-MGT_run-03_bold.nii.gz	sub-092_task-MGT_run-03_bold.nii.gz	OpenNeuro	doi:10.18112/openneuro.ds001734.v1.0.4	https://doi.org/10.18112/openneuro.ds001734.v1.0.4	MRI pre-processing	derivatives/sub-092/func/sub-092_task-MGT_run-03_bold_space-MNI152NLin2009cAsym_preproc.nii.gz	OpenNeuro	doi:10.18112/openneuro.ds001734.v1.0.4	https://doi.org/10.18112/openneuro.ds001734.v1.0.4
sub-092	MRI data acquisition	3T Prisma	Siemens	sub-092_task-MGT_run-04_bold.nii.gz	sub-092_task-MGT_run-04_bold.nii.gz	OpenNeuro	doi:10.18112/openneuro.ds001734.v1.0.4	https://doi.org/10.18112/openneuro.ds001734.v1.0.4	MRI pre-processing	derivatives/sub-092/func/sub-092_task-MGT_run-04_bold_space-MNI152NLin2009cAsym_preproc.nii.gz	OpenNeuro	doi:10.18112/openneuro.ds001734.v1.0.4	https://doi.org/10.18112/openneuro.ds001734.v1.0.4
sub-093	MRI data acquisition	3T Prisma	Siemens	sub-093_T1w.nii.gz	sub-093_T1w.nii.gz	OpenNeuro	doi:10.18112/openneuro.ds001734.v1.0.4	https://doi.org/10.18112/openneuro.ds001734.v1.0.4	MRI pre-processing	derivatives/sub-093/anat/sub-093_t1w_preproc.nii.gz	OpenNeuro	doi:10.18112/openneuro.ds001734.v1.0.4	https://doi.org/10.18112/openneuro.ds001734.v1.0.4
sub-093	MRI data acquisition	3T Prisma	Siemens	sub-093_task-MGT_run-01_bold.nii.gz	sub-093_task-MGT_run-01_bold.nii.gz	OpenNeuro	doi:10.18112/openneuro.ds001734.v1.0.4	https://doi.org/10.18112/openneuro.ds001734.v1.0.4	MRI pre-processing	derivatives/sub-093/func/sub-093_task-MGT_run-01_bold_space-MNI152NLin2009cAsym_preproc.nii.gz	OpenNeuro	doi:10.18112/openneuro.ds001734.v1.0.4	https://doi.org/10.18112/openneuro.ds001734.v1.0.4
sub-093	MRI data acquisition	3T Prisma	Siemens	sub-093_task-MGT_run-02_bold.nii.gz	sub-093_task-MGT_run-02_bold.nii.gz	OpenNeuro	doi:10.18112/openneuro.ds001734.v1.0.4	https://doi.org/10.18112/openneuro.ds001734.v1.0.4	MRI pre-processing	derivatives/sub-093/func/sub-093_task-MGT_run-02_bold_space-MNI152NLin2009cAsym_preproc.nii.gz	OpenNeuro	doi:10.18112/openneuro.ds001734.v1.0.4	https://doi.org/10.18112/openneuro.ds001734.v1.0.4
sub-093	MRI data acquisition	3T Prisma	Siemens	sub-093_task-MGT_run-03_bold.nii.gz	sub-093_task-MGT_run-03_bold.nii.gz	OpenNeuro	doi:10.18112/openneuro.ds001734.v1.0.4	https://doi.org/10.18112/openneuro.ds001734.v1.0.4	MRI pre-processing	derivatives/sub-093/func/sub-093_task-MGT_run-03_bold_space-MNI152NLin2009cAsym_preproc.nii.gz	OpenNeuro	doi:10.18112/openneuro.ds001734.v1.0.4	https://doi.org/10.18112/openneuro.ds001734.v1.0.4
sub-093	MRI data acquisition	3T Prisma	Siemens	sub-093_task-MGT_run-04_bold.nii.gz	sub-093_task-MGT_run-04_bold.nii.gz	OpenNeuro	doi:10.18112/openneuro.ds001734.v1.0.4	https://doi.org/10.18112/openneuro.ds001734.v1.0.4	MRI pre-processing	derivatives/sub-093/func/sub-093_task-MGT_run-04_bold_space-MNI152NLin2009cAsym_preproc.nii.gz	OpenNeuro	doi:10.18112/openneuro.ds001734.v1.0.4	https://doi.org/10.18112/openneuro.ds001734.v1.0.4
sub-094	MRI data acquisition	3T Prisma	Siemens	sub-094_T1w.nii.gz	sub-094_T1w.nii.gz	OpenNeuro	doi:10.18112/openneuro.ds001734.v1.0.4	https://doi.org/10.18112/openneuro.ds001734.v1.0.4	MRI pre-processing	derivatives/sub-094/anat/sub-094_t1w_preproc.nii.gz	OpenNeuro	doi:10.18112/openneuro.ds001734.v1.0.4	https://doi.org/10.18112/openneuro.ds001734.v1.0.4
sub-094	MRI data acquisition	3T Prisma	Siemens	sub-094_task-MGT_run-01_bold.nii.gz	sub-094_task-MGT_run-01_bold.nii.gz	OpenNeuro	doi:10.18112/openneuro.ds001734.v1.0.4	https://doi.org/10.18112/openneuro.ds001734.v1.0.4	MRI pre-processing	derivatives/sub-094/func/sub-094_task-MGT_run-01_bold_space-MNI152NLin2009cAsym_preproc.nii.gz	OpenNeuro	doi:10.18112/openneuro.ds001734.v1.0.4	https://doi.org/10.18112/openneuro.ds001734.v1.0.4
sub-094	MRI data acquisition	3T Prisma	Siemens	sub-094_task-MGT_run-02_bold.nii.gz	sub-094_task-MGT_run-02_bold.nii.gz	OpenNeuro	doi:10.18112/openneuro.ds001734.v1.0.4	https://doi.org/10.18112/openneuro.ds001734.v1.0.4	MRI pre-processing	derivatives/sub-094/func/sub-094_task-MGT_run-02_bold_space-MNI152NLin2009cAsym_preproc.nii.gz	OpenNeuro	doi:10.18112/openneuro.ds001734.v1.0.4	https://doi.org/10.18112/openneuro.ds001734.v1.0.4
sub-094	MRI data acquisition	3T Prisma	Siemens	sub-094_task-MGT_run-03_bold.nii.gz	sub-094_task-MGT_run-03_bold.nii.gz	OpenNeuro	doi:10.18112/openneuro.ds001734.v1.0.4	https://doi.org/10.18112/openneuro.ds001734.v1.0.4	MRI pre-processing	derivatives/sub-094/func/sub-094_task-MGT_run-03_bold_space-MNI152NLin2009cAsym_preproc.nii.gz	OpenNeuro	doi:10.18112/openneuro.ds001734.v1.0.4	https://doi.org/10.18112/openneuro.ds001734.v1.0.4
sub-094	MRI data acquisition	3T Prisma	Siemens	sub-094_task-MGT_run-04_bold.nii.gz	sub-094_task-MGT_run-04_bold.nii.gz	OpenNeuro	doi:10.18112/openneuro.ds001734.v1.0.4	https://doi.org/10.18112/openneuro.ds001734.v1.0.4	MRI pre-processing	derivatives/sub-094/func/sub-094_task-MGT_run-04_bold_space-MNI152NLin2009cAsym_preproc.nii.gz	OpenNeuro	doi:10.18112/openneuro.ds001734.v1.0.4	https://doi.org/10.18112/openneuro.ds001734.v1.0.4
sub-095	MRI data acquisition	3T Prisma	Siemens	sub-095_T1w.nii.gz	sub-095_T1w.nii.gz	OpenNeuro	doi:10.18112/openneuro.ds001734.v1.0.4	https://doi.org/10.18112/openneuro.ds001734.v1.0.4	MRI pre-processing	derivatives/sub-095/anat/sub-095_t1w_preproc.nii.gz	OpenNeuro	doi:10.18112/openneuro.ds001734.v1.0.4	https://doi.org/10.18112/openneuro.ds001734.v1.0.4
sub-095	MRI data acquisition	3T Prisma	Siemens	sub-095_task-MGT_run-01_bold.nii.gz	sub-095_task-MGT_run-01_bold.nii.gz	OpenNeuro	doi:10.18112/openneuro.ds001734.v1.0.4	https://doi.org/10.18112/openneuro.ds001734.v1.0.4	MRI pre-processing	derivatives/sub-095/func/sub-095_task-MGT_run-01_bold_space-MNI152NLin2009cAsym_preproc.nii.gz	OpenNeuro	doi:10.18112/openneuro.ds001734.v1.0.4	https://doi.org/10.18112/openneuro.ds001734.v1.0.4
sub-095	MRI data acquisition	3T Prisma	Siemens	sub-095_task-MGT_run-02_bold.nii.gz	sub-095_task-MGT_run-02_bold.nii.gz	OpenNeuro	doi:10.18112/openneuro.ds001734.v1.0.4	https://doi.org/10.18112/openneuro.ds001734.v1.0.4	MRI pre-processing	derivatives/sub-095/func/sub-095_task-MGT_run-02_bold_space-MNI152NLin2009cAsym_preproc.nii.gz	OpenNeuro	doi:10.18112/openneuro.ds001734.v1.0.4	https://doi.org/10.18112/openneuro.ds001734.v1.0.4
sub-095	MRI data acquisition	3T Prisma	Siemens	sub-095_task-MGT_run-03_bold.nii.gz	sub-095_task-MGT_run-03_bold.nii.gz	OpenNeuro	doi:10.18112/openneuro.ds001734.v1.0.4	https://doi.org/10.18112/openneuro.ds001734.v1.0.4	MRI pre-processing	derivatives/sub-095/func/sub-095_task-MGT_run-03_bold_space-MNI152NLin2009cAsym_preproc.nii.gz	OpenNeuro	doi:10.18112/openneuro.ds001734.v1.0.4	https://doi.org/10.18112/openneuro.ds001734.v1.0.4
sub-095	MRI data acquisition	3T Prisma	Siemens	sub-095_task-MGT_run-04_bold.nii.gz	sub-095_task-MGT_run-04_bold.nii.gz	OpenNeuro	doi:10.18112/openneuro.ds001734.v1.0.4	https://doi.org/10.18112/openneuro.ds001734.v1.0.4	MRI pre-processing	derivatives/sub-095/func/sub-095_task-MGT_run-04_bold_space-MNI152NLin2009cAsym_preproc.nii.gz	OpenNeuro	doi:10.18112/openneuro.ds001734.v1.0.4	https://doi.org/10.18112/openneuro.ds001734.v1.0.4
sub-096	MRI data acquisition	3T Prisma	Siemens	sub-096_T1w.nii.gz	sub-096_T1w.nii.gz	OpenNeuro	doi:10.18112/openneuro.ds001734.v1.0.4	https://doi.org/10.18112/openneuro.ds001734.v1.0.4	MRI pre-processing	derivatives/sub-096/anat/sub-096_t1w_preproc.nii.gz	OpenNeuro	doi:10.18112/openneuro.ds001734.v1.0.4	https://doi.org/10.18112/openneuro.ds001734.v1.0.4
sub-096	MRI data acquisition	3T Prisma	Siemens	sub-096_task-MGT_run-01_bold.nii.gz	sub-096_task-MGT_run-01_bold.nii.gz	OpenNeuro	doi:10.18112/openneuro.ds001734.v1.0.4	https://doi.org/10.18112/openneuro.ds001734.v1.0.4	MRI pre-processing	derivatives/sub-096/func/sub-096_task-MGT_run-01_bold_space-MNI152NLin2009cAsym_preproc.nii.gz	OpenNeuro	doi:10.18112/openneuro.ds001734.v1.0.4	https://doi.org/10.18112/openneuro.ds001734.v1.0.4
sub-096	MRI data acquisition	3T Prisma	Siemens	sub-096_task-MGT_run-02_bold.nii.gz	sub-096_task-MGT_run-02_bold.nii.gz	OpenNeuro	doi:10.18112/openneuro.ds001734.v1.0.4	https://doi.org/10.18112/openneuro.ds001734.v1.0.4	MRI pre-processing	derivatives/sub-096/func/sub-096_task-MGT_run-02_bold_space-MNI152NLin2009cAsym_preproc.nii.gz	OpenNeuro	doi:10.18112/openneuro.ds001734.v1.0.4	https://doi.org/10.18112/openneuro.ds001734.v1.0.4
sub-096	MRI data acquisition	3T Prisma	Siemens	sub-096_task-MGT_run-03_bold.nii.gz	sub-096_task-MGT_run-03_bold.nii.gz	OpenNeuro	doi:10.18112/openneuro.ds001734.v1.0.4	https://doi.org/10.18112/openneuro.ds001734.v1.0.4	MRI pre-processing	derivatives/sub-096/func/sub-096_task-MGT_run-03_bold_space-MNI152NLin2009cAsym_preproc.nii.gz	OpenNeuro	doi:10.18112/openneuro.ds001734.v1.0.4	https://doi.org/10.18112/openneuro.ds001734.v1.0.4
sub-096	MRI data acquisition	3T Prisma	Siemens	sub-096_task-MGT_run-04_bold.nii.gz	sub-096_task-MGT_run-04_bold.nii.gz	OpenNeuro	doi:10.18112/openneuro.ds001734.v1.0.4	https://doi.org/10.18112/openneuro.ds001734.v1.0.4	MRI pre-processing	derivatives/sub-096/func/sub-096_task-MGT_run-04_bold_space-MNI152NLin2009cAsym_preproc.nii.gz	OpenNeuro	doi:10.18112/openneuro.ds001734.v1.0.4	https://doi.org/10.18112/openneuro.ds001734.v1.0.4
sub-098	MRI data acquisition	3T Prisma	Siemens	sub-098_T1w.nii.gz	sub-098_T1w.nii.gz	OpenNeuro	doi:10.18112/openneuro.ds001734.v1.0.4	https://doi.org/10.18112/openneuro.ds001734.v1.0.4	MRI pre-processing	derivatives/sub-098/anat/sub-098_t1w_preproc.nii.gz	OpenNeuro	doi:10.18112/openneuro.ds001734.v1.0.4	https://doi.org/10.18112/openneuro.ds001734.v1.0.4
sub-098	MRI data acquisition	3T Prisma	Siemens	sub-098_task-MGT_run-01_bold.nii.gz	sub-098_task-MGT_run-01_bold.nii.gz	OpenNeuro	doi:10.18112/openneuro.ds001734.v1.0.4	https://doi.org/10.18112/openneuro.ds001734.v1.0.4	MRI pre-processing	derivatives/sub-098/func/sub-098_task-MGT_run-01_bold_space-MNI152NLin2009cAsym_preproc.nii.gz	OpenNeuro	doi:10.18112/openneuro.ds001734.v1.0.4	https://doi.org/10.18112/openneuro.ds001734.v1.0.4
sub-098	MRI data acquisition	3T Prisma	Siemens	sub-098_task-MGT_run-02_bold.nii.gz	sub-098_task-MGT_run-02_bold.nii.gz	OpenNeuro	doi:10.18112/openneuro.ds001734.v1.0.4	https://doi.org/10.18112/openneuro.ds001734.v1.0.4	MRI pre-processing	derivatives/sub-098/func/sub-098_task-MGT_run-02_bold_space-MNI152NLin2009cAsym_preproc.nii.gz	OpenNeuro	doi:10.18112/openneuro.ds001734.v1.0.4	https://doi.org/10.18112/openneuro.ds001734.v1.0.4
sub-098	MRI data acquisition	3T Prisma	Siemens	sub-098_task-MGT_run-03_bold.nii.gz	sub-098_task-MGT_run-03_bold.nii.gz	OpenNeuro	doi:10.18112/openneuro.ds001734.v1.0.4	https://doi.org/10.18112/openneuro.ds001734.v1.0.4	MRI pre-processing	derivatives/sub-098/func/sub-098_task-MGT_run-03_bold_space-MNI152NLin2009cAsym_preproc.nii.gz	OpenNeuro	doi:10.18112/openneuro.ds001734.v1.0.4	https://doi.org/10.18112/openneuro.ds001734.v1.0.4
sub-098	MRI data acquisition	3T Prisma	Siemens	sub-098_task-MGT_run-04_bold.nii.gz	sub-098_task-MGT_run-04_bold.nii.gz	OpenNeuro	doi:10.18112/openneuro.ds001734.v1.0.4	https://doi.org/10.18112/openneuro.ds001734.v1.0.4	MRI pre-processing	derivatives/sub-098/func/sub-098_task-MGT_run-04_bold_space-MNI152NLin2009cAsym_preproc.nii.gz	OpenNeuro	doi:10.18112/openneuro.ds001734.v1.0.4	https://doi.org/10.18112/openneuro.ds001734.v1.0.4
sub-099	MRI data acquisition	3T Prisma	Siemens	sub-099_T1w.nii.gz	sub-099_T1w.nii.gz	OpenNeuro	doi:10.18112/openneuro.ds001734.v1.0.4	https://doi.org/10.18112/openneuro.ds001734.v1.0.4	MRI pre-processing	derivatives/sub-099/anat/sub-099_t1w_preproc.nii.gz	OpenNeuro	doi:10.18112/openneuro.ds001734.v1.0.4	https://doi.org/10.18112/openneuro.ds001734.v1.0.4
sub-099	MRI data acquisition	3T Prisma	Siemens	sub-099_task-MGT_run-01_bold.nii.gz	sub-099_task-MGT_run-01_bold.nii.gz	OpenNeuro	doi:10.18112/openneuro.ds001734.v1.0.4	https://doi.org/10.18112/openneuro.ds001734.v1.0.4	MRI pre-processing	derivatives/sub-099/func/sub-099_task-MGT_run-01_bold_space-MNI152NLin2009cAsym_preproc.nii.gz	OpenNeuro	doi:10.18112/openneuro.ds001734.v1.0.4	https://doi.org/10.18112/openneuro.ds001734.v1.0.4
sub-099	MRI data acquisition	3T Prisma	Siemens	sub-099_task-MGT_run-02_bold.nii.gz	sub-099_task-MGT_run-02_bold.nii.gz	OpenNeuro	doi:10.18112/openneuro.ds001734.v1.0.4	https://doi.org/10.18112/openneuro.ds001734.v1.0.4	MRI pre-processing	derivatives/sub-099/func/sub-099_task-MGT_run-02_bold_space-MNI152NLin2009cAsym_preproc.nii.gz	OpenNeuro	doi:10.18112/openneuro.ds001734.v1.0.4	https://doi.org/10.18112/openneuro.ds001734.v1.0.4
sub-099	MRI data acquisition	3T Prisma	Siemens	sub-099_task-MGT_run-03_bold.nii.gz	sub-099_task-MGT_run-03_bold.nii.gz	OpenNeuro	doi:10.18112/openneuro.ds001734.v1.0.4	https://doi.org/10.18112/openneuro.ds001734.v1.0.4	MRI pre-processing	derivatives/sub-099/func/sub-099_task-MGT_run-03_bold_space-MNI152NLin2009cAsym_preproc.nii.gz	OpenNeuro	doi:10.18112/openneuro.ds001734.v1.0.4	https://doi.org/10.18112/openneuro.ds001734.v1.0.4
sub-099	MRI data acquisition	3T Prisma	Siemens	sub-099_task-MGT_run-04_bold.nii.gz	sub-099_task-MGT_run-04_bold.nii.gz	OpenNeuro	doi:10.18112/openneuro.ds001734.v1.0.4	https://doi.org/10.18112/openneuro.ds001734.v1.0.4	MRI pre-processing	derivatives/sub-099/func/sub-099_task-MGT_run-04_bold_space-MNI152NLin2009cAsym_preproc.nii.gz	OpenNeuro	doi:10.18112/openneuro.ds001734.v1.0.4	https://doi.org/10.18112/openneuro.ds001734.v1.0.4
sub-100	MRI data acquisition	3T Prisma	Siemens	sub-100_T1w.nii.gz	sub-100_T1w.nii.gz	OpenNeuro	doi:10.18112/openneuro.ds001734.v1.0.4	https://doi.org/10.18112/openneuro.ds001734.v1.0.4	MRI pre-processing	derivatives/sub-100/anat/sub-100_t1w_preproc.nii.gz	OpenNeuro	doi:10.18112/openneuro.ds001734.v1.0.4	https://doi.org/10.18112/openneuro.ds001734.v1.0.4
sub-100	MRI data acquisition	3T Prisma	Siemens	sub-100_task-MGT_run-01_bold.nii.gz	sub-100_task-MGT_run-01_bold.nii.gz	OpenNeuro	doi:10.18112/openneuro.ds001734.v1.0.4	https://doi.org/10.18112/openneuro.ds001734.v1.0.4	MRI pre-processing	derivatives/sub-100/func/sub-100_task-MGT_run-01_bold_space-MNI152NLin2009cAsym_preproc.nii.gz	OpenNeuro	doi:10.18112/openneuro.ds001734.v1.0.4	https://doi.org/10.18112/openneuro.ds001734.v1.0.4
sub-100	MRI data acquisition	3T Prisma	Siemens	sub-100_task-MGT_run-02_bold.nii.gz	sub-100_task-MGT_run-02_bold.nii.gz	OpenNeuro	doi:10.18112/openneuro.ds001734.v1.0.4	https://doi.org/10.18112/openneuro.ds001734.v1.0.4	MRI pre-processing	derivatives/sub-100/func/sub-100_task-MGT_run-02_bold_space-MNI152NLin2009cAsym_preproc.nii.gz	OpenNeuro	doi:10.18112/openneuro.ds001734.v1.0.4	https://doi.org/10.18112/openneuro.ds001734.v1.0.4
sub-100	MRI data acquisition	3T Prisma	Siemens	sub-100_task-MGT_run-03_bold.nii.gz	sub-100_task-MGT_run-03_bold.nii.gz	OpenNeuro	doi:10.18112/openneuro.ds001734.v1.0.4	https://doi.org/10.18112/openneuro.ds001734.v1.0.4	MRI pre-processing	derivatives/sub-100/func/sub-100_task-MGT_run-03_bold_space-MNI152NLin2009cAsym_preproc.nii.gz	OpenNeuro	doi:10.18112/openneuro.ds001734.v1.0.4	https://doi.org/10.18112/openneuro.ds001734.v1.0.4
sub-100	MRI data acquisition	3T Prisma	Siemens	sub-100_task-MGT_run-04_bold.nii.gz	sub-100_task-MGT_run-04_bold.nii.gz	OpenNeuro	doi:10.18112/openneuro.ds001734.v1.0.4	https://doi.org/10.18112/openneuro.ds001734.v1.0.4	MRI pre-processing	derivatives/sub-100/func/sub-100_task-MGT_run-04_bold_space-MNI152NLin2009cAsym_preproc.nii.gz	OpenNeuro	doi:10.18112/openneuro.ds001734.v1.0.4	https://doi.org/10.18112/openneuro.ds001734.v1.0.4
sub-102	MRI data acquisition	3T Prisma	Siemens	sub-102_T1w.nii.gz	sub-102_T1w.nii.gz	OpenNeuro	doi:10.18112/openneuro.ds001734.v1.0.4	https://doi.org/10.18112/openneuro.ds001734.v1.0.4	MRI pre-processing	derivatives/sub-102/anat/sub-102_t1w_preproc.nii.gz	OpenNeuro	doi:10.18112/openneuro.ds001734.v1.0.4	https://doi.org/10.18112/openneuro.ds001734.v1.0.4
sub-102	MRI data acquisition	3T Prisma	Siemens	sub-102_task-MGT_run-01_bold.nii.gz	sub-102_task-MGT_run-01_bold.nii.gz	OpenNeuro	doi:10.18112/openneuro.ds001734.v1.0.4	https://doi.org/10.18112/openneuro.ds001734.v1.0.4	MRI pre-processing	derivatives/sub-102/func/sub-102_task-MGT_run-01_bold_space-MNI152NLin2009cAsym_preproc.nii.gz	OpenNeuro	doi:10.18112/openneuro.ds001734.v1.0.4	https://doi.org/10.18112/openneuro.ds001734.v1.0.4
sub-102	MRI data acquisition	3T Prisma	Siemens	sub-102_task-MGT_run-02_bold.nii.gz	sub-102_task-MGT_run-02_bold.nii.gz	OpenNeuro	doi:10.18112/openneuro.ds001734.v1.0.4	https://doi.org/10.18112/openneuro.ds001734.v1.0.4	MRI pre-processing	derivatives/sub-102/func/sub-102_task-MGT_run-02_bold_space-MNI152NLin2009cAsym_preproc.nii.gz	OpenNeuro	doi:10.18112/openneuro.ds001734.v1.0.4	https://doi.org/10.18112/openneuro.ds001734.v1.0.4
sub-102	MRI data acquisition	3T Prisma	Siemens	sub-102_task-MGT_run-03_bold.nii.gz	sub-102_task-MGT_run-03_bold.nii.gz	OpenNeuro	doi:10.18112/openneuro.ds001734.v1.0.4	https://doi.org/10.18112/openneuro.ds001734.v1.0.4	MRI pre-processing	derivatives/sub-102/func/sub-102_task-MGT_run-03_bold_space-MNI152NLin2009cAsym_preproc.nii.gz	OpenNeuro	doi:10.18112/openneuro.ds001734.v1.0.4	https://doi.org/10.18112/openneuro.ds001734.v1.0.4
sub-102	MRI data acquisition	3T Prisma	Siemens	sub-102_task-MGT_run-04_bold.nii.gz	sub-102_task-MGT_run-04_bold.nii.gz	OpenNeuro	doi:10.18112/openneuro.ds001734.v1.0.4	https://doi.org/10.18112/openneuro.ds001734.v1.0.4	MRI pre-processing	derivatives/sub-102/func/sub-102_task-MGT_run-04_bold_space-MNI152NLin2009cAsym_preproc.nii.gz	OpenNeuro	doi:10.18112/openneuro.ds001734.v1.0.4	https://doi.org/10.18112/openneuro.ds001734.v1.0.4
sub-103	MRI data acquisition	3T Prisma	Siemens	sub-103_T1w.nii.gz	sub-103_T1w.nii.gz	OpenNeuro	doi:10.18112/openneuro.ds001734.v1.0.4	https://doi.org/10.18112/openneuro.ds001734.v1.0.4	MRI pre-processing	derivatives/sub-103/anat/sub-103_t1w_preproc.nii.gz	OpenNeuro	doi:10.18112/openneuro.ds001734.v1.0.4	https://doi.org/10.18112/openneuro.ds001734.v1.0.4
sub-103	MRI data acquisition	3T Prisma	Siemens	sub-103_task-MGT_run-01_bold.nii.gz	sub-103_task-MGT_run-01_bold.nii.gz	OpenNeuro	doi:10.18112/openneuro.ds001734.v1.0.4	https://doi.org/10.18112/openneuro.ds001734.v1.0.4	MRI pre-processing	derivatives/sub-103/func/sub-103_task-MGT_run-01_bold_space-MNI152NLin2009cAsym_preproc.nii.gz	OpenNeuro	doi:10.18112/openneuro.ds001734.v1.0.4	https://doi.org/10.18112/openneuro.ds001734.v1.0.4
sub-103	MRI data acquisition	3T Prisma	Siemens	sub-103_task-MGT_run-02_bold.nii.gz	sub-103_task-MGT_run-02_bold.nii.gz	OpenNeuro	doi:10.18112/openneuro.ds001734.v1.0.4	https://doi.org/10.18112/openneuro.ds001734.v1.0.4	MRI pre-processing	derivatives/sub-103/func/sub-103_task-MGT_run-02_bold_space-MNI152NLin2009cAsym_preproc.nii.gz	OpenNeuro	doi:10.18112/openneuro.ds001734.v1.0.4	https://doi.org/10.18112/openneuro.ds001734.v1.0.4
sub-103	MRI data acquisition	3T Prisma	Siemens	sub-103_task-MGT_run-03_bold.nii.gz	sub-103_task-MGT_run-03_bold.nii.gz	OpenNeuro	doi:10.18112/openneuro.ds001734.v1.0.4	https://doi.org/10.18112/openneuro.ds001734.v1.0.4	MRI pre-processing	derivatives/sub-103/func/sub-103_task-MGT_run-03_bold_space-MNI152NLin2009cAsym_preproc.nii.gz	OpenNeuro	doi:10.18112/openneuro.ds001734.v1.0.4	https://doi.org/10.18112/openneuro.ds001734.v1.0.4
sub-103	MRI data acquisition	3T Prisma	Siemens	sub-103_task-MGT_run-04_bold.nii.gz	sub-103_task-MGT_run-04_bold.nii.gz	OpenNeuro	doi:10.18112/openneuro.ds001734.v1.0.4	https://doi.org/10.18112/openneuro.ds001734.v1.0.4	MRI pre-processing	derivatives/sub-103/func/sub-103_task-MGT_run-04_bold_space-MNI152NLin2009cAsym_preproc.nii.gz	OpenNeuro	doi:10.18112/openneuro.ds001734.v1.0.4	https://doi.org/10.18112/openneuro.ds001734.v1.0.4
sub-104	MRI data acquisition	3T Prisma	Siemens	sub-104_T1w.nii.gz	sub-104_T1w.nii.gz	OpenNeuro	doi:10.18112/openneuro.ds001734.v1.0.4	https://doi.org/10.18112/openneuro.ds001734.v1.0.4	MRI pre-processing	derivatives/sub-104/anat/sub-104_t1w_preproc.nii.gz	OpenNeuro	doi:10.18112/openneuro.ds001734.v1.0.4	https://doi.org/10.18112/openneuro.ds001734.v1.0.4
sub-104	MRI data acquisition	3T Prisma	Siemens	sub-104_task-MGT_run-01_bold.nii.gz	sub-104_task-MGT_run-01_bold.nii.gz	OpenNeuro	doi:10.18112/openneuro.ds001734.v1.0.4	https://doi.org/10.18112/openneuro.ds001734.v1.0.4	MRI pre-processing	derivatives/sub-104/func/sub-104_task-MGT_run-01_bold_space-MNI152NLin2009cAsym_preproc.nii.gz	OpenNeuro	doi:10.18112/openneuro.ds001734.v1.0.4	https://doi.org/10.18112/openneuro.ds001734.v1.0.4
sub-104	MRI data acquisition	3T Prisma	Siemens	sub-104_task-MGT_run-02_bold.nii.gz	sub-104_task-MGT_run-02_bold.nii.gz	OpenNeuro	doi:10.18112/openneuro.ds001734.v1.0.4	https://doi.org/10.18112/openneuro.ds001734.v1.0.4	MRI pre-processing	derivatives/sub-104/func/sub-104_task-MGT_run-02_bold_space-MNI152NLin2009cAsym_preproc.nii.gz	OpenNeuro	doi:10.18112/openneuro.ds001734.v1.0.4	https://doi.org/10.18112/openneuro.ds001734.v1.0.4
sub-104	MRI data acquisition	3T Prisma	Siemens	sub-104_task-MGT_run-03_bold.nii.gz	sub-104_task-MGT_run-03_bold.nii.gz	OpenNeuro	doi:10.18112/openneuro.ds001734.v1.0.4	https://doi.org/10.18112/openneuro.ds001734.v1.0.4	MRI pre-processing	derivatives/sub-104/func/sub-104_task-MGT_run-03_bold_space-MNI152NLin2009cAsym_preproc.nii.gz	OpenNeuro	doi:10.18112/openneuro.ds001734.v1.0.4	https://doi.org/10.18112/openneuro.ds001734.v1.0.4
sub-104	MRI data acquisition	3T Prisma	Siemens	sub-104_task-MGT_run-04_bold.nii.gz	sub-104_task-MGT_run-04_bold.nii.gz	OpenNeuro	doi:10.18112/openneuro.ds001734.v1.0.4	https://doi.org/10.18112/openneuro.ds001734.v1.0.4	MRI pre-processing	derivatives/sub-104/func/sub-104_task-MGT_run-04_bold_space-MNI152NLin2009cAsym_preproc.nii.gz	OpenNeuro	doi:10.18112/openneuro.ds001734.v1.0.4	https://doi.org/10.18112/openneuro.ds001734.v1.0.4
sub-105	MRI data acquisition	3T Prisma	Siemens	sub-105_T1w.nii.gz	sub-105_T1w.nii.gz	OpenNeuro	doi:10.18112/openneuro.ds001734.v1.0.4	https://doi.org/10.18112/openneuro.ds001734.v1.0.4	MRI pre-processing	derivatives/sub-105/anat/sub-105_t1w_preproc.nii.gz	OpenNeuro	doi:10.18112/openneuro.ds001734.v1.0.4	https://doi.org/10.18112/openneuro.ds001734.v1.0.4
sub-105	MRI data acquisition	3T Prisma	Siemens	sub-105_task-MGT_run-01_bold.nii.gz	sub-105_task-MGT_run-01_bold.nii.gz	OpenNeuro	doi:10.18112/openneuro.ds001734.v1.0.4	https://doi.org/10.18112/openneuro.ds001734.v1.0.4	MRI pre-processing	derivatives/sub-105/func/sub-105_task-MGT_run-01_bold_space-MNI152NLin2009cAsym_preproc.nii.gz	OpenNeuro	doi:10.18112/openneuro.ds001734.v1.0.4	https://doi.org/10.18112/openneuro.ds001734.v1.0.4
sub-105	MRI data acquisition	3T Prisma	Siemens	sub-105_task-MGT_run-02_bold.nii.gz	sub-105_task-MGT_run-02_bold.nii.gz	OpenNeuro	doi:10.18112/openneuro.ds001734.v1.0.4	https://doi.org/10.18112/openneuro.ds001734.v1.0.4	MRI pre-processing	derivatives/sub-105/func/sub-105_task-MGT_run-02_bold_space-MNI152NLin2009cAsym_preproc.nii.gz	OpenNeuro	doi:10.18112/openneuro.ds001734.v1.0.4	https://doi.org/10.18112/openneuro.ds001734.v1.0.4
sub-105	MRI data acquisition	3T Prisma	Siemens	sub-105_task-MGT_run-03_bold.nii.gz	sub-105_task-MGT_run-03_bold.nii.gz	OpenNeuro	doi:10.18112/openneuro.ds001734.v1.0.4	https://doi.org/10.18112/openneuro.ds001734.v1.0.4	MRI pre-processing	derivatives/sub-105/func/sub-105_task-MGT_run-03_bold_space-MNI152NLin2009cAsym_preproc.nii.gz	OpenNeuro	doi:10.18112/openneuro.ds001734.v1.0.4	https://doi.org/10.18112/openneuro.ds001734.v1.0.4
sub-105	MRI data acquisition	3T Prisma	Siemens	sub-105_task-MGT_run-04_bold.nii.gz	sub-105_task-MGT_run-04_bold.nii.gz	OpenNeuro	doi:10.18112/openneuro.ds001734.v1.0.4	https://doi.org/10.18112/openneuro.ds001734.v1.0.4	MRI pre-processing	derivatives/sub-105/func/sub-105_task-MGT_run-04_bold_space-MNI152NLin2009cAsym_preproc.nii.gz	OpenNeuro	doi:10.18112/openneuro.ds001734.v1.0.4	https://doi.org/10.18112/openneuro.ds001734.v1.0.4
sub-106	MRI data acquisition	3T Prisma	Siemens	sub-106_T1w.nii.gz	sub-106_T1w.nii.gz	OpenNeuro	doi:10.18112/openneuro.ds001734.v1.0.4	https://doi.org/10.18112/openneuro.ds001734.v1.0.4	MRI pre-processing	derivatives/sub-106/anat/sub-106_t1w_preproc.nii.gz	OpenNeuro	doi:10.18112/openneuro.ds001734.v1.0.4	https://doi.org/10.18112/openneuro.ds001734.v1.0.4
sub-106	MRI data acquisition	3T Prisma	Siemens	sub-106_task-MGT_run-01_bold.nii.gz	sub-106_task-MGT_run-01_bold.nii.gz	OpenNeuro	doi:10.18112/openneuro.ds001734.v1.0.4	https://doi.org/10.18112/openneuro.ds001734.v1.0.4	MRI pre-processing	derivatives/sub-106/func/sub-106_task-MGT_run-01_bold_space-MNI152NLin2009cAsym_preproc.nii.gz	OpenNeuro	doi:10.18112/openneuro.ds001734.v1.0.4	https://doi.org/10.18112/openneuro.ds001734.v1.0.4
sub-106	MRI data acquisition	3T Prisma	Siemens	sub-106_task-MGT_run-02_bold.nii.gz	sub-106_task-MGT_run-02_bold.nii.gz	OpenNeuro	doi:10.18112/openneuro.ds001734.v1.0.4	https://doi.org/10.18112/openneuro.ds001734.v1.0.4	MRI pre-processing	derivatives/sub-106/func/sub-106_task-MGT_run-02_bold_space-MNI152NLin2009cAsym_preproc.nii.gz	OpenNeuro	doi:10.18112/openneuro.ds001734.v1.0.4	https://doi.org/10.18112/openneuro.ds001734.v1.0.4
sub-106	MRI data acquisition	3T Prisma	Siemens	sub-106_task-MGT_run-03_bold.nii.gz	sub-106_task-MGT_run-03_bold.nii.gz	OpenNeuro	doi:10.18112/openneuro.ds001734.v1.0.4	https://doi.org/10.18112/openneuro.ds001734.v1.0.4	MRI pre-processing	derivatives/sub-106/func/sub-106_task-MGT_run-03_bold_space-MNI152NLin2009cAsym_preproc.nii.gz	OpenNeuro	doi:10.18112/openneuro.ds001734.v1.0.4	https://doi.org/10.18112/openneuro.ds001734.v1.0.4
sub-106	MRI data acquisition	3T Prisma	Siemens	sub-106_task-MGT_run-04_bold.nii.gz	sub-106_task-MGT_run-04_bold.nii.gz	OpenNeuro	doi:10.18112/openneuro.ds001734.v1.0.4	https://doi.org/10.18112/openneuro.ds001734.v1.0.4	MRI pre-processing	derivatives/sub-106/func/sub-106_task-MGT_run-04_bold_space-MNI152NLin2009cAsym_preproc.nii.gz	OpenNeuro	doi:10.18112/openneuro.ds001734.v1.0.4	https://doi.org/10.18112/openneuro.ds001734.v1.0.4
sub-107	MRI data acquisition	3T Prisma	Siemens	sub-107_T1w.nii.gz	sub-107_T1w.nii.gz	OpenNeuro	doi:10.18112/openneuro.ds001734.v1.0.4	https://doi.org/10.18112/openneuro.ds001734.v1.0.4	MRI pre-processing	derivatives/sub-107/anat/sub-107_t1w_preproc.nii.gz	OpenNeuro	doi:10.18112/openneuro.ds001734.v1.0.4	https://doi.org/10.18112/openneuro.ds001734.v1.0.4
sub-107	MRI data acquisition	3T Prisma	Siemens	sub-107_task-MGT_run-01_bold.nii.gz	sub-107_task-MGT_run-01_bold.nii.gz	OpenNeuro	doi:10.18112/openneuro.ds001734.v1.0.4	https://doi.org/10.18112/openneuro.ds001734.v1.0.4	MRI pre-processing	derivatives/sub-107/func/sub-107_task-MGT_run-01_bold_space-MNI152NLin2009cAsym_preproc.nii.gz	OpenNeuro	doi:10.18112/openneuro.ds001734.v1.0.4	https://doi.org/10.18112/openneuro.ds001734.v1.0.4
sub-107	MRI data acquisition	3T Prisma	Siemens	sub-107_task-MGT_run-02_bold.nii.gz	sub-107_task-MGT_run-02_bold.nii.gz	OpenNeuro	doi:10.18112/openneuro.ds001734.v1.0.4	https://doi.org/10.18112/openneuro.ds001734.v1.0.4	MRI pre-processing	derivatives/sub-107/func/sub-107_task-MGT_run-02_bold_space-MNI152NLin2009cAsym_preproc.nii.gz	OpenNeuro	doi:10.18112/openneuro.ds001734.v1.0.4	https://doi.org/10.18112/openneuro.ds001734.v1.0.4
sub-107	MRI data acquisition	3T Prisma	Siemens	sub-107_task-MGT_run-03_bold.nii.gz	sub-107_task-MGT_run-03_bold.nii.gz	OpenNeuro	doi:10.18112/openneuro.ds001734.v1.0.4	https://doi.org/10.18112/openneuro.ds001734.v1.0.4	MRI pre-processing	derivatives/sub-107/func/sub-107_task-MGT_run-03_bold_space-MNI152NLin2009cAsym_preproc.nii.gz	OpenNeuro	doi:10.18112/openneuro.ds001734.v1.0.4	https://doi.org/10.18112/openneuro.ds001734.v1.0.4
sub-107	MRI data acquisition	3T Prisma	Siemens	sub-107_task-MGT_run-04_bold.nii.gz	sub-107_task-MGT_run-04_bold.nii.gz	OpenNeuro	doi:10.18112/openneuro.ds001734.v1.0.4	https://doi.org/10.18112/openneuro.ds001734.v1.0.4	MRI pre-processing	derivatives/sub-107/func/sub-107_task-MGT_run-04_bold_space-MNI152NLin2009cAsym_preproc.nii.gz	OpenNeuro	doi:10.18112/openneuro.ds001734.v1.0.4	https://doi.org/10.18112/openneuro.ds001734.v1.0.4
sub-108	MRI data acquisition	3T Prisma	Siemens	sub-108_T1w.nii.gz	sub-108_T1w.nii.gz	OpenNeuro	doi:10.18112/openneuro.ds001734.v1.0.4	https://doi.org/10.18112/openneuro.ds001734.v1.0.4	MRI pre-processing	derivatives/sub-108/anat/sub-108_t1w_preproc.nii.gz	OpenNeuro	doi:10.18112/openneuro.ds001734.v1.0.4	https://doi.org/10.18112/openneuro.ds001734.v1.0.4
sub-108	MRI data acquisition	3T Prisma	Siemens	sub-108_task-MGT_run-01_bold.nii.gz	sub-108_task-MGT_run-01_bold.nii.gz	OpenNeuro	doi:10.18112/openneuro.ds001734.v1.0.4	https://doi.org/10.18112/openneuro.ds001734.v1.0.4	MRI pre-processing	derivatives/sub-108/func/sub-108_task-MGT_run-01_bold_space-MNI152NLin2009cAsym_preproc.nii.gz	OpenNeuro	doi:10.18112/openneuro.ds001734.v1.0.4	https://doi.org/10.18112/openneuro.ds001734.v1.0.4
sub-108	MRI data acquisition	3T Prisma	Siemens	sub-108_task-MGT_run-02_bold.nii.gz	sub-108_task-MGT_run-02_bold.nii.gz	OpenNeuro	doi:10.18112/openneuro.ds001734.v1.0.4	https://doi.org/10.18112/openneuro.ds001734.v1.0.4	MRI pre-processing	derivatives/sub-108/func/sub-108_task-MGT_run-02_bold_space-MNI152NLin2009cAsym_preproc.nii.gz	OpenNeuro	doi:10.18112/openneuro.ds001734.v1.0.4	https://doi.org/10.18112/openneuro.ds001734.v1.0.4
sub-108	MRI data acquisition	3T Prisma	Siemens	sub-108_task-MGT_run-03_bold.nii.gz	sub-108_task-MGT_run-03_bold.nii.gz	OpenNeuro	doi:10.18112/openneuro.ds001734.v1.0.4	https://doi.org/10.18112/openneuro.ds001734.v1.0.4	MRI pre-processing	derivatives/sub-108/func/sub-108_task-MGT_run-03_bold_space-MNI152NLin2009cAsym_preproc.nii.gz	OpenNeuro	doi:10.18112/openneuro.ds001734.v1.0.4	https://doi.org/10.18112/openneuro.ds001734.v1.0.4
sub-108	MRI data acquisition	3T Prisma	Siemens	sub-108_task-MGT_run-04_bold.nii.gz	sub-108_task-MGT_run-04_bold.nii.gz	OpenNeuro	doi:10.18112/openneuro.ds001734.v1.0.4	https://doi.org/10.18112/openneuro.ds001734.v1.0.4	MRI pre-processing	derivatives/sub-108/func/sub-108_task-MGT_run-04_bold_space-MNI152NLin2009cAsym_preproc.nii.gz	OpenNeuro	doi:10.18112/openneuro.ds001734.v1.0.4	https://doi.org/10.18112/openneuro.ds001734.v1.0.4
sub-109	MRI data acquisition	3T Prisma	Siemens	sub-109_T1w.nii.gz	sub-109_T1w.nii.gz	OpenNeuro	doi:10.18112/openneuro.ds001734.v1.0.4	https://doi.org/10.18112/openneuro.ds001734.v1.0.4	MRI pre-processing	derivatives/sub-109/anat/sub-109_t1w_preproc.nii.gz	OpenNeuro	doi:10.18112/openneuro.ds001734.v1.0.4	https://doi.org/10.18112/openneuro.ds001734.v1.0.4
sub-109	MRI data acquisition	3T Prisma	Siemens	sub-109_task-MGT_run-01_bold.nii.gz	sub-109_task-MGT_run-01_bold.nii.gz	OpenNeuro	doi:10.18112/openneuro.ds001734.v1.0.4	https://doi.org/10.18112/openneuro.ds001734.v1.0.4	MRI pre-processing	derivatives/sub-109/func/sub-109_task-MGT_run-01_bold_space-MNI152NLin2009cAsym_preproc.nii.gz	OpenNeuro	doi:10.18112/openneuro.ds001734.v1.0.4	https://doi.org/10.18112/openneuro.ds001734.v1.0.4
sub-109	MRI data acquisition	3T Prisma	Siemens	sub-109_task-MGT_run-02_bold.nii.gz	sub-109_task-MGT_run-02_bold.nii.gz	OpenNeuro	doi:10.18112/openneuro.ds001734.v1.0.4	https://doi.org/10.18112/openneuro.ds001734.v1.0.4	MRI pre-processing	derivatives/sub-109/func/sub-109_task-MGT_run-02_bold_space-MNI152NLin2009cAsym_preproc.nii.gz	OpenNeuro	doi:10.18112/openneuro.ds001734.v1.0.4	https://doi.org/10.18112/openneuro.ds001734.v1.0.4
sub-109	MRI data acquisition	3T Prisma	Siemens	sub-109_task-MGT_run-03_bold.nii.gz	sub-109_task-MGT_run-03_bold.nii.gz	OpenNeuro	doi:10.18112/openneuro.ds001734.v1.0.4	https://doi.org/10.18112/openneuro.ds001734.v1.0.4	MRI pre-processing	derivatives/sub-109/func/sub-109_task-MGT_run-03_bold_space-MNI152NLin2009cAsym_preproc.nii.gz	OpenNeuro	doi:10.18112/openneuro.ds001734.v1.0.4	https://doi.org/10.18112/openneuro.ds001734.v1.0.4
sub-109	MRI data acquisition	3T Prisma	Siemens	sub-109_task-MGT_run-04_bold.nii.gz	sub-109_task-MGT_run-04_bold.nii.gz	OpenNeuro	doi:10.18112/openneuro.ds001734.v1.0.4	https://doi.org/10.18112/openneuro.ds001734.v1.0.4	MRI pre-processing	derivatives/sub-109/func/sub-109_task-MGT_run-04_bold_space-MNI152NLin2009cAsym_preproc.nii.gz	OpenNeuro	doi:10.18112/openneuro.ds001734.v1.0.4	https://doi.org/10.18112/openneuro.ds001734.v1.0.4
sub-110	MRI data acquisition	3T Prisma	Siemens	sub-110_T1w.nii.gz	sub-110_T1w.nii.gz	OpenNeuro	doi:10.18112/openneuro.ds001734.v1.0.4	https://doi.org/10.18112/openneuro.ds001734.v1.0.4	MRI pre-processing	derivatives/sub-110/anat/sub-110_t1w_preproc.nii.gz	OpenNeuro	doi:10.18112/openneuro.ds001734.v1.0.4	https://doi.org/10.18112/openneuro.ds001734.v1.0.4
sub-110	MRI data acquisition	3T Prisma	Siemens	sub-110_task-MGT_run-01_bold.nii.gz	sub-110_task-MGT_run-01_bold.nii.gz	OpenNeuro	doi:10.18112/openneuro.ds001734.v1.0.4	https://doi.org/10.18112/openneuro.ds001734.v1.0.4	MRI pre-processing	derivatives/sub-110/func/sub-110_task-MGT_run-01_bold_space-MNI152NLin2009cAsym_preproc.nii.gz	OpenNeuro	doi:10.18112/openneuro.ds001734.v1.0.4	https://doi.org/10.18112/openneuro.ds001734.v1.0.4
sub-110	MRI data acquisition	3T Prisma	Siemens	sub-110_task-MGT_run-02_bold.nii.gz	sub-110_task-MGT_run-02_bold.nii.gz	OpenNeuro	doi:10.18112/openneuro.ds001734.v1.0.4	https://doi.org/10.18112/openneuro.ds001734.v1.0.4	MRI pre-processing	derivatives/sub-110/func/sub-110_task-MGT_run-02_bold_space-MNI152NLin2009cAsym_preproc.nii.gz	OpenNeuro	doi:10.18112/openneuro.ds001734.v1.0.4	https://doi.org/10.18112/openneuro.ds001734.v1.0.4
sub-110	MRI data acquisition	3T Prisma	Siemens	sub-110_task-MGT_run-03_bold.nii.gz	sub-110_task-MGT_run-03_bold.nii.gz	OpenNeuro	doi:10.18112/openneuro.ds001734.v1.0.4	https://doi.org/10.18112/openneuro.ds001734.v1.0.4	MRI pre-processing	derivatives/sub-110/func/sub-110_task-MGT_run-03_bold_space-MNI152NLin2009cAsym_preproc.nii.gz	OpenNeuro	doi:10.18112/openneuro.ds001734.v1.0.4	https://doi.org/10.18112/openneuro.ds001734.v1.0.4
sub-110	MRI data acquisition	3T Prisma	Siemens	sub-110_task-MGT_run-04_bold.nii.gz	sub-110_task-MGT_run-04_bold.nii.gz	OpenNeuro	doi:10.18112/openneuro.ds001734.v1.0.4	https://doi.org/10.18112/openneuro.ds001734.v1.0.4	MRI pre-processing	derivatives/sub-110/func/sub-110_task-MGT_run-04_bold_space-MNI152NLin2009cAsym_preproc.nii.gz	OpenNeuro	doi:10.18112/openneuro.ds001734.v1.0.4	https://doi.org/10.18112/openneuro.ds001734.v1.0.4
sub-112	MRI data acquisition	3T Prisma	Siemens	sub-112_T1w.nii.gz	sub-112_T1w.nii.gz	OpenNeuro	doi:10.18112/openneuro.ds001734.v1.0.4	https://doi.org/10.18112/openneuro.ds001734.v1.0.4	MRI pre-processing	derivatives/sub-112/anat/sub-112_t1w_preproc.nii.gz	OpenNeuro	doi:10.18112/openneuro.ds001734.v1.0.4	https://doi.org/10.18112/openneuro.ds001734.v1.0.4
sub-112	MRI data acquisition	3T Prisma	Siemens	sub-112_task-MGT_run-01_bold.nii.gz	sub-112_task-MGT_run-01_bold.nii.gz	OpenNeuro	doi:10.18112/openneuro.ds001734.v1.0.4	https://doi.org/10.18112/openneuro.ds001734.v1.0.4	MRI pre-processing	derivatives/sub-112/func/sub-112_task-MGT_run-01_bold_space-MNI152NLin2009cAsym_preproc.nii.gz	OpenNeuro	doi:10.18112/openneuro.ds001734.v1.0.4	https://doi.org/10.18112/openneuro.ds001734.v1.0.4
sub-112	MRI data acquisition	3T Prisma	Siemens	sub-112_task-MGT_run-02_bold.nii.gz	sub-112_task-MGT_run-02_bold.nii.gz	OpenNeuro	doi:10.18112/openneuro.ds001734.v1.0.4	https://doi.org/10.18112/openneuro.ds001734.v1.0.4	MRI pre-processing	derivatives/sub-112/func/sub-112_task-MGT_run-02_bold_space-MNI152NLin2009cAsym_preproc.nii.gz	OpenNeuro	doi:10.18112/openneuro.ds001734.v1.0.4	https://doi.org/10.18112/openneuro.ds001734.v1.0.4
sub-112	MRI data acquisition	3T Prisma	Siemens	sub-112_task-MGT_run-03_bold.nii.gz	sub-112_task-MGT_run-03_bold.nii.gz	OpenNeuro	doi:10.18112/openneuro.ds001734.v1.0.4	https://doi.org/10.18112/openneuro.ds001734.v1.0.4	MRI pre-processing	derivatives/sub-112/func/sub-112_task-MGT_run-03_bold_space-MNI152NLin2009cAsym_preproc.nii.gz	OpenNeuro	doi:10.18112/openneuro.ds001734.v1.0.4	https://doi.org/10.18112/openneuro.ds001734.v1.0.4
sub-112	MRI data acquisition	3T Prisma	Siemens	sub-112_task-MGT_run-04_bold.nii.gz	sub-112_task-MGT_run-04_bold.nii.gz	OpenNeuro	doi:10.18112/openneuro.ds001734.v1.0.4	https://doi.org/10.18112/openneuro.ds001734.v1.0.4	MRI pre-processing	derivatives/sub-112/func/sub-112_task-MGT_run-04_bold_space-MNI152NLin2009cAsym_preproc.nii.gz	OpenNeuro	doi:10.18112/openneuro.ds001734.v1.0.4	https://doi.org/10.18112/openneuro.ds001734.v1.0.4
sub-113	MRI data acquisition	3T Prisma	Siemens	sub-113_T1w.nii.gz	sub-113_T1w.nii.gz	OpenNeuro	doi:10.18112/openneuro.ds001734.v1.0.4	https://doi.org/10.18112/openneuro.ds001734.v1.0.4	MRI pre-processing	derivatives/sub-113/anat/sub-113_t1w_preproc.nii.gz	OpenNeuro	doi:10.18112/openneuro.ds001734.v1.0.4	https://doi.org/10.18112/openneuro.ds001734.v1.0.4
sub-113	MRI data acquisition	3T Prisma	Siemens	sub-113_task-MGT_run-01_bold.nii.gz	sub-113_task-MGT_run-01_bold.nii.gz	OpenNeuro	doi:10.18112/openneuro.ds001734.v1.0.4	https://doi.org/10.18112/openneuro.ds001734.v1.0.4	MRI pre-processing	derivatives/sub-113/func/sub-113_task-MGT_run-01_bold_space-MNI152NLin2009cAsym_preproc.nii.gz	OpenNeuro	doi:10.18112/openneuro.ds001734.v1.0.4	https://doi.org/10.18112/openneuro.ds001734.v1.0.4
sub-113	MRI data acquisition	3T Prisma	Siemens	sub-113_task-MGT_run-02_bold.nii.gz	sub-113_task-MGT_run-02_bold.nii.gz	OpenNeuro	doi:10.18112/openneuro.ds001734.v1.0.4	https://doi.org/10.18112/openneuro.ds001734.v1.0.4	MRI pre-processing	derivatives/sub-113/func/sub-113_task-MGT_run-02_bold_space-MNI152NLin2009cAsym_preproc.nii.gz	OpenNeuro	doi:10.18112/openneuro.ds001734.v1.0.4	https://doi.org/10.18112/openneuro.ds001734.v1.0.4
sub-113	MRI data acquisition	3T Prisma	Siemens	sub-113_task-MGT_run-03_bold.nii.gz	sub-113_task-MGT_run-03_bold.nii.gz	OpenNeuro	doi:10.18112/openneuro.ds001734.v1.0.4	https://doi.org/10.18112/openneuro.ds001734.v1.0.4	MRI pre-processing	derivatives/sub-113/func/sub-113_task-MGT_run-03_bold_space-MNI152NLin2009cAsym_preproc.nii.gz	OpenNeuro	doi:10.18112/openneuro.ds001734.v1.0.4	https://doi.org/10.18112/openneuro.ds001734.v1.0.4
sub-113	MRI data acquisition	3T Prisma	Siemens	sub-113_task-MGT_run-04_bold.nii.gz	sub-113_task-MGT_run-04_bold.nii.gz	OpenNeuro	doi:10.18112/openneuro.ds001734.v1.0.4	https://doi.org/10.18112/openneuro.ds001734.v1.0.4	MRI pre-processing	derivatives/sub-113/func/sub-113_task-MGT_run-04_bold_space-MNI152NLin2009cAsym_preproc.nii.gz	OpenNeuro	doi:10.18112/openneuro.ds001734.v1.0.4	https://doi.org/10.18112/openneuro.ds001734.v1.0.4
sub-114	MRI data acquisition	3T Prisma	Siemens	sub-114_T1w.nii.gz	sub-114_T1w.nii.gz	OpenNeuro	doi:10.18112/openneuro.ds001734.v1.0.4	https://doi.org/10.18112/openneuro.ds001734.v1.0.4	MRI pre-processing	derivatives/sub-114/anat/sub-114_t1w_preproc.nii.gz	OpenNeuro	doi:10.18112/openneuro.ds001734.v1.0.4	https://doi.org/10.18112/openneuro.ds001734.v1.0.4
sub-114	MRI data acquisition	3T Prisma	Siemens	sub-114_task-MGT_run-01_bold.nii.gz	sub-114_task-MGT_run-01_bold.nii.gz	OpenNeuro	doi:10.18112/openneuro.ds001734.v1.0.4	https://doi.org/10.18112/openneuro.ds001734.v1.0.4	MRI pre-processing	derivatives/sub-114/func/sub-114_task-MGT_run-01_bold_space-MNI152NLin2009cAsym_preproc.nii.gz	OpenNeuro	doi:10.18112/openneuro.ds001734.v1.0.4	https://doi.org/10.18112/openneuro.ds001734.v1.0.4
sub-114	MRI data acquisition	3T Prisma	Siemens	sub-114_task-MGT_run-02_bold.nii.gz	sub-114_task-MGT_run-02_bold.nii.gz	OpenNeuro	doi:10.18112/openneuro.ds001734.v1.0.4	https://doi.org/10.18112/openneuro.ds001734.v1.0.4	MRI pre-processing	derivatives/sub-114/func/sub-114_task-MGT_run-02_bold_space-MNI152NLin2009cAsym_preproc.nii.gz	OpenNeuro	doi:10.18112/openneuro.ds001734.v1.0.4	https://doi.org/10.18112/openneuro.ds001734.v1.0.4
sub-114	MRI data acquisition	3T Prisma	Siemens	sub-114_task-MGT_run-03_bold.nii.gz	sub-114_task-MGT_run-03_bold.nii.gz	OpenNeuro	doi:10.18112/openneuro.ds001734.v1.0.4	https://doi.org/10.18112/openneuro.ds001734.v1.0.4	MRI pre-processing	derivatives/sub-114/func/sub-114_task-MGT_run-03_bold_space-MNI152NLin2009cAsym_preproc.nii.gz	OpenNeuro	doi:10.18112/openneuro.ds001734.v1.0.4	https://doi.org/10.18112/openneuro.ds001734.v1.0.4
sub-114	MRI data acquisition	3T Prisma	Siemens	sub-114_task-MGT_run-04_bold.nii.gz	sub-114_task-MGT_run-04_bold.nii.gz	OpenNeuro	doi:10.18112/openneuro.ds001734.v1.0.4	https://doi.org/10.18112/openneuro.ds001734.v1.0.4	MRI pre-processing	derivatives/sub-114/func/sub-114_task-MGT_run-04_bold_space-MNI152NLin2009cAsym_preproc.nii.gz	OpenNeuro	doi:10.18112/openneuro.ds001734.v1.0.4	https://doi.org/10.18112/openneuro.ds001734.v1.0.4
sub-115	MRI data acquisition	3T Prisma	Siemens	sub-115_T1w.nii.gz	sub-115_T1w.nii.gz	OpenNeuro	doi:10.18112/openneuro.ds001734.v1.0.4	https://doi.org/10.18112/openneuro.ds001734.v1.0.4	MRI pre-processing	derivatives/sub-115/anat/sub-115_t1w_preproc.nii.gz	OpenNeuro	doi:10.18112/openneuro.ds001734.v1.0.4	https://doi.org/10.18112/openneuro.ds001734.v1.0.4
sub-115	MRI data acquisition	3T Prisma	Siemens	sub-115_task-MGT_run-01_bold.nii.gz	sub-115_task-MGT_run-01_bold.nii.gz	OpenNeuro	doi:10.18112/openneuro.ds001734.v1.0.4	https://doi.org/10.18112/openneuro.ds001734.v1.0.4	MRI pre-processing	derivatives/sub-115/func/sub-115_task-MGT_run-01_bold_space-MNI152NLin2009cAsym_preproc.nii.gz	OpenNeuro	doi:10.18112/openneuro.ds001734.v1.0.4	https://doi.org/10.18112/openneuro.ds001734.v1.0.4
sub-115	MRI data acquisition	3T Prisma	Siemens	sub-115_task-MGT_run-02_bold.nii.gz	sub-115_task-MGT_run-02_bold.nii.gz	OpenNeuro	doi:10.18112/openneuro.ds001734.v1.0.4	https://doi.org/10.18112/openneuro.ds001734.v1.0.4	MRI pre-processing	derivatives/sub-115/func/sub-115_task-MGT_run-02_bold_space-MNI152NLin2009cAsym_preproc.nii.gz	OpenNeuro	doi:10.18112/openneuro.ds001734.v1.0.4	https://doi.org/10.18112/openneuro.ds001734.v1.0.4
sub-115	MRI data acquisition	3T Prisma	Siemens	sub-115_task-MGT_run-03_bold.nii.gz	sub-115_task-MGT_run-03_bold.nii.gz	OpenNeuro	doi:10.18112/openneuro.ds001734.v1.0.4	https://doi.org/10.18112/openneuro.ds001734.v1.0.4	MRI pre-processing	derivatives/sub-115/func/sub-115_task-MGT_run-03_bold_space-MNI152NLin2009cAsym_preproc.nii.gz	OpenNeuro	doi:10.18112/openneuro.ds001734.v1.0.4	https://doi.org/10.18112/openneuro.ds001734.v1.0.4
sub-115	MRI data acquisition	3T Prisma	Siemens	sub-115_task-MGT_run-04_bold.nii.gz	sub-115_task-MGT_run-04_bold.nii.gz	OpenNeuro	doi:10.18112/openneuro.ds001734.v1.0.4	https://doi.org/10.18112/openneuro.ds001734.v1.0.4	MRI pre-processing	derivatives/sub-115/func/sub-115_task-MGT_run-04_bold_space-MNI152NLin2009cAsym_preproc.nii.gz	OpenNeuro	doi:10.18112/openneuro.ds001734.v1.0.4	https://doi.org/10.18112/openneuro.ds001734.v1.0.4
sub-116	MRI data acquisition	3T Prisma	Siemens	sub-116_T1w.nii.gz	sub-116_T1w.nii.gz	OpenNeuro	doi:10.18112/openneuro.ds001734.v1.0.4	https://doi.org/10.18112/openneuro.ds001734.v1.0.4	MRI pre-processing	derivatives/sub-116/anat/sub-116_t1w_preproc.nii.gz	OpenNeuro	doi:10.18112/openneuro.ds001734.v1.0.4	https://doi.org/10.18112/openneuro.ds001734.v1.0.4
sub-116	MRI data acquisition	3T Prisma	Siemens	sub-116_task-MGT_run-01_bold.nii.gz	sub-116_task-MGT_run-01_bold.nii.gz	OpenNeuro	doi:10.18112/openneuro.ds001734.v1.0.4	https://doi.org/10.18112/openneuro.ds001734.v1.0.4	MRI pre-processing	derivatives/sub-116/func/sub-116_task-MGT_run-01_bold_space-MNI152NLin2009cAsym_preproc.nii.gz	OpenNeuro	doi:10.18112/openneuro.ds001734.v1.0.4	https://doi.org/10.18112/openneuro.ds001734.v1.0.4
sub-116	MRI data acquisition	3T Prisma	Siemens	sub-116_task-MGT_run-02_bold.nii.gz	sub-116_task-MGT_run-02_bold.nii.gz	OpenNeuro	doi:10.18112/openneuro.ds001734.v1.0.4	https://doi.org/10.18112/openneuro.ds001734.v1.0.4	MRI pre-processing	derivatives/sub-116/func/sub-116_task-MGT_run-02_bold_space-MNI152NLin2009cAsym_preproc.nii.gz	OpenNeuro	doi:10.18112/openneuro.ds001734.v1.0.4	https://doi.org/10.18112/openneuro.ds001734.v1.0.4
sub-116	MRI data acquisition	3T Prisma	Siemens	sub-116_task-MGT_run-03_bold.nii.gz	sub-116_task-MGT_run-03_bold.nii.gz	OpenNeuro	doi:10.18112/openneuro.ds001734.v1.0.4	https://doi.org/10.18112/openneuro.ds001734.v1.0.4	MRI pre-processing	derivatives/sub-116/func/sub-116_task-MGT_run-03_bold_space-MNI152NLin2009cAsym_preproc.nii.gz	OpenNeuro	doi:10.18112/openneuro.ds001734.v1.0.4	https://doi.org/10.18112/openneuro.ds001734.v1.0.4
sub-116	MRI data acquisition	3T Prisma	Siemens	sub-116_task-MGT_run-04_bold.nii.gz	sub-116_task-MGT_run-04_bold.nii.gz	OpenNeuro	doi:10.18112/openneuro.ds001734.v1.0.4	https://doi.org/10.18112/openneuro.ds001734.v1.0.4	MRI pre-processing	derivatives/sub-116/func/sub-116_task-MGT_run-04_bold_space-MNI152NLin2009cAsym_preproc.nii.gz	OpenNeuro	doi:10.18112/openneuro.ds001734.v1.0.4	https://doi.org/10.18112/openneuro.ds001734.v1.0.4
sub-117	MRI data acquisition	3T Prisma	Siemens	sub-117_T1w.nii.gz	sub-117_T1w.nii.gz	OpenNeuro	doi:10.18112/openneuro.ds001734.v1.0.4	https://doi.org/10.18112/openneuro.ds001734.v1.0.4	MRI pre-processing	derivatives/sub-117/anat/sub-117_t1w_preproc.nii.gz	OpenNeuro	doi:10.18112/openneuro.ds001734.v1.0.4	https://doi.org/10.18112/openneuro.ds001734.v1.0.4
sub-117	MRI data acquisition	3T Prisma	Siemens	sub-117_task-MGT_run-01_bold.nii.gz	sub-117_task-MGT_run-01_bold.nii.gz	OpenNeuro	doi:10.18112/openneuro.ds001734.v1.0.4	https://doi.org/10.18112/openneuro.ds001734.v1.0.4	MRI pre-processing	derivatives/sub-117/func/sub-117_task-MGT_run-01_bold_space-MNI152NLin2009cAsym_preproc.nii.gz	OpenNeuro	doi:10.18112/openneuro.ds001734.v1.0.4	https://doi.org/10.18112/openneuro.ds001734.v1.0.4
sub-117	MRI data acquisition	3T Prisma	Siemens	sub-117_task-MGT_run-02_bold.nii.gz	sub-117_task-MGT_run-02_bold.nii.gz	OpenNeuro	doi:10.18112/openneuro.ds001734.v1.0.4	https://doi.org/10.18112/openneuro.ds001734.v1.0.4	MRI pre-processing	derivatives/sub-117/func/sub-117_task-MGT_run-02_bold_space-MNI152NLin2009cAsym_preproc.nii.gz	OpenNeuro	doi:10.18112/openneuro.ds001734.v1.0.4	https://doi.org/10.18112/openneuro.ds001734.v1.0.4
sub-117	MRI data acquisition	3T Prisma	Siemens	sub-117_task-MGT_run-03_bold.nii.gz	sub-117_task-MGT_run-03_bold.nii.gz	OpenNeuro	doi:10.18112/openneuro.ds001734.v1.0.4	https://doi.org/10.18112/openneuro.ds001734.v1.0.4	MRI pre-processing	derivatives/sub-117/func/sub-117_task-MGT_run-03_bold_space-MNI152NLin2009cAsym_preproc.nii.gz	OpenNeuro	doi:10.18112/openneuro.ds001734.v1.0.4	https://doi.org/10.18112/openneuro.ds001734.v1.0.4
sub-117	MRI data acquisition	3T Prisma	Siemens	sub-117_task-MGT_run-04_bold.nii.gz	sub-117_task-MGT_run-04_bold.nii.gz	OpenNeuro	doi:10.18112/openneuro.ds001734.v1.0.4	https://doi.org/10.18112/openneuro.ds001734.v1.0.4	MRI pre-processing	derivatives/sub-117/func/sub-117_task-MGT_run-04_bold_space-MNI152NLin2009cAsym_preproc.nii.gz	OpenNeuro	doi:10.18112/openneuro.ds001734.v1.0.4	https://doi.org/10.18112/openneuro.ds001734.v1.0.4
sub-118	MRI data acquisition	3T Prisma	Siemens	sub-118_T1w.nii.gz	sub-118_T1w.nii.gz	OpenNeuro	doi:10.18112/openneuro.ds001734.v1.0.4	https://doi.org/10.18112/openneuro.ds001734.v1.0.4	MRI pre-processing	derivatives/sub-118/anat/sub-118_t1w_preproc.nii.gz	OpenNeuro	doi:10.18112/openneuro.ds001734.v1.0.4	https://doi.org/10.18112/openneuro.ds001734.v1.0.4
sub-118	MRI data acquisition	3T Prisma	Siemens	sub-118_task-MGT_run-01_bold.nii.gz	sub-118_task-MGT_run-01_bold.nii.gz	OpenNeuro	doi:10.18112/openneuro.ds001734.v1.0.4	https://doi.org/10.18112/openneuro.ds001734.v1.0.4	MRI pre-processing	derivatives/sub-118/func/sub-118_task-MGT_run-01_bold_space-MNI152NLin2009cAsym_preproc.nii.gz	OpenNeuro	doi:10.18112/openneuro.ds001734.v1.0.4	https://doi.org/10.18112/openneuro.ds001734.v1.0.4
sub-118	MRI data acquisition	3T Prisma	Siemens	sub-118_task-MGT_run-02_bold.nii.gz	sub-118_task-MGT_run-02_bold.nii.gz	OpenNeuro	doi:10.18112/openneuro.ds001734.v1.0.4	https://doi.org/10.18112/openneuro.ds001734.v1.0.4	MRI pre-processing	derivatives/sub-118/func/sub-118_task-MGT_run-02_bold_space-MNI152NLin2009cAsym_preproc.nii.gz	OpenNeuro	doi:10.18112/openneuro.ds001734.v1.0.4	https://doi.org/10.18112/openneuro.ds001734.v1.0.4
sub-118	MRI data acquisition	3T Prisma	Siemens	sub-118_task-MGT_run-03_bold.nii.gz	sub-118_task-MGT_run-03_bold.nii.gz	OpenNeuro	doi:10.18112/openneuro.ds001734.v1.0.4	https://doi.org/10.18112/openneuro.ds001734.v1.0.4	MRI pre-processing	derivatives/sub-118/func/sub-118_task-MGT_run-03_bold_space-MNI152NLin2009cAsym_preproc.nii.gz	OpenNeuro	doi:10.18112/openneuro.ds001734.v1.0.4	https://doi.org/10.18112/openneuro.ds001734.v1.0.4
sub-118	MRI data acquisition	3T Prisma	Siemens	sub-118_task-MGT_run-04_bold.nii.gz	sub-118_task-MGT_run-04_bold.nii.gz	OpenNeuro	doi:10.18112/openneuro.ds001734.v1.0.4	https://doi.org/10.18112/openneuro.ds001734.v1.0.4	MRI pre-processing	derivatives/sub-118/func/sub-118_task-MGT_run-04_bold_space-MNI152NLin2009cAsym_preproc.nii.gz	OpenNeuro	doi:10.18112/openneuro.ds001734.v1.0.4	https://doi.org/10.18112/openneuro.ds001734.v1.0.4
sub-119	MRI data acquisition	3T Prisma	Siemens	sub-119_T1w.nii.gz	sub-119_T1w.nii.gz	OpenNeuro	doi:10.18112/openneuro.ds001734.v1.0.4	https://doi.org/10.18112/openneuro.ds001734.v1.0.4	MRI pre-processing	derivatives/sub-119/anat/sub-119_t1w_preproc.nii.gz	OpenNeuro	doi:10.18112/openneuro.ds001734.v1.0.4	https://doi.org/10.18112/openneuro.ds001734.v1.0.4
sub-119	MRI data acquisition	3T Prisma	Siemens	sub-119_task-MGT_run-01_bold.nii.gz	sub-119_task-MGT_run-01_bold.nii.gz	OpenNeuro	doi:10.18112/openneuro.ds001734.v1.0.4	https://doi.org/10.18112/openneuro.ds001734.v1.0.4	MRI pre-processing	derivatives/sub-119/func/sub-119_task-MGT_run-01_bold_space-MNI152NLin2009cAsym_preproc.nii.gz	OpenNeuro	doi:10.18112/openneuro.ds001734.v1.0.4	https://doi.org/10.18112/openneuro.ds001734.v1.0.4
sub-119	MRI data acquisition	3T Prisma	Siemens	sub-119_task-MGT_run-02_bold.nii.gz	sub-119_task-MGT_run-02_bold.nii.gz	OpenNeuro	doi:10.18112/openneuro.ds001734.v1.0.4	https://doi.org/10.18112/openneuro.ds001734.v1.0.4	MRI pre-processing	derivatives/sub-119/func/sub-119_task-MGT_run-02_bold_space-MNI152NLin2009cAsym_preproc.nii.gz	OpenNeuro	doi:10.18112/openneuro.ds001734.v1.0.4	https://doi.org/10.18112/openneuro.ds001734.v1.0.4
sub-119	MRI data acquisition	3T Prisma	Siemens	sub-119_task-MGT_run-03_bold.nii.gz	sub-119_task-MGT_run-03_bold.nii.gz	OpenNeuro	doi:10.18112/openneuro.ds001734.v1.0.4	https://doi.org/10.18112/openneuro.ds001734.v1.0.4	MRI pre-processing	derivatives/sub-119/func/sub-119_task-MGT_run-03_bold_space-MNI152NLin2009cAsym_preproc.nii.gz	OpenNeuro	doi:10.18112/openneuro.ds001734.v1.0.4	https://doi.org/10.18112/openneuro.ds001734.v1.0.4
sub-119	MRI data acquisition	3T Prisma	Siemens	sub-119_task-MGT_run-04_bold.nii.gz	sub-119_task-MGT_run-04_bold.nii.gz	OpenNeuro	doi:10.18112/openneuro.ds001734.v1.0.4	https://doi.org/10.18112/openneuro.ds001734.v1.0.4	MRI pre-processing	derivatives/sub-119/func/sub-119_task-MGT_run-04_bold_space-MNI152NLin2009cAsym_preproc.nii.gz	OpenNeuro	doi:10.18112/openneuro.ds001734.v1.0.4	https://doi.org/10.18112/openneuro.ds001734.v1.0.4
sub-120	MRI data acquisition	3T Prisma	Siemens	sub-120_T1w.nii.gz	sub-120_T1w.nii.gz	OpenNeuro	doi:10.18112/openneuro.ds001734.v1.0.4	https://doi.org/10.18112/openneuro.ds001734.v1.0.4	MRI pre-processing	derivatives/sub-120/anat/sub-120_t1w_preproc.nii.gz	OpenNeuro	doi:10.18112/openneuro.ds001734.v1.0.4	https://doi.org/10.18112/openneuro.ds001734.v1.0.4
sub-120	MRI data acquisition	3T Prisma	Siemens	sub-120_task-MGT_run-01_bold.nii.gz	sub-120_task-MGT_run-01_bold.nii.gz	OpenNeuro	doi:10.18112/openneuro.ds001734.v1.0.4	https://doi.org/10.18112/openneuro.ds001734.v1.0.4	MRI pre-processing	derivatives/sub-120/func/sub-120_task-MGT_run-01_bold_space-MNI152NLin2009cAsym_preproc.nii.gz	OpenNeuro	doi:10.18112/openneuro.ds001734.v1.0.4	https://doi.org/10.18112/openneuro.ds001734.v1.0.4
sub-120	MRI data acquisition	3T Prisma	Siemens	sub-120_task-MGT_run-02_bold.nii.gz	sub-120_task-MGT_run-02_bold.nii.gz	OpenNeuro	doi:10.18112/openneuro.ds001734.v1.0.4	https://doi.org/10.18112/openneuro.ds001734.v1.0.4	MRI pre-processing	derivatives/sub-120/func/sub-120_task-MGT_run-02_bold_space-MNI152NLin2009cAsym_preproc.nii.gz	OpenNeuro	doi:10.18112/openneuro.ds001734.v1.0.4	https://doi.org/10.18112/openneuro.ds001734.v1.0.4
sub-120	MRI data acquisition	3T Prisma	Siemens	sub-120_task-MGT_run-03_bold.nii.gz	sub-120_task-MGT_run-03_bold.nii.gz	OpenNeuro	doi:10.18112/openneuro.ds001734.v1.0.4	https://doi.org/10.18112/openneuro.ds001734.v1.0.4	MRI pre-processing	derivatives/sub-120/func/sub-120_task-MGT_run-03_bold_space-MNI152NLin2009cAsym_preproc.nii.gz	OpenNeuro	doi:10.18112/openneuro.ds001734.v1.0.4	https://doi.org/10.18112/openneuro.ds001734.v1.0.4
sub-120	MRI data acquisition	3T Prisma	Siemens	sub-120_task-MGT_run-04_bold.nii.gz	sub-120_task-MGT_run-04_bold.nii.gz	OpenNeuro	doi:10.18112/openneuro.ds001734.v1.0.4	https://doi.org/10.18112/openneuro.ds001734.v1.0.4	MRI pre-processing	derivatives/sub-120/func/sub-120_task-MGT_run-04_bold_space-MNI152NLin2009cAsym_preproc.nii.gz	OpenNeuro	doi:10.18112/openneuro.ds001734.v1.0.4	https://doi.org/10.18112/openneuro.ds001734.v1.0.4
sub-121	MRI data acquisition	3T Prisma	Siemens	sub-121_T1w.nii.gz	sub-121_T1w.nii.gz	OpenNeuro	doi:10.18112/openneuro.ds001734.v1.0.4	https://doi.org/10.18112/openneuro.ds001734.v1.0.4	MRI pre-processing	derivatives/sub-121/anat/sub-121_t1w_preproc.nii.gz	OpenNeuro	doi:10.18112/openneuro.ds001734.v1.0.4	https://doi.org/10.18112/openneuro.ds001734.v1.0.4
sub-121	MRI data acquisition	3T Prisma	Siemens	sub-121_task-MGT_run-01_bold.nii.gz	sub-121_task-MGT_run-01_bold.nii.gz	OpenNeuro	doi:10.18112/openneuro.ds001734.v1.0.4	https://doi.org/10.18112/openneuro.ds001734.v1.0.4	MRI pre-processing	derivatives/sub-121/func/sub-121_task-MGT_run-01_bold_space-MNI152NLin2009cAsym_preproc.nii.gz	OpenNeuro	doi:10.18112/openneuro.ds001734.v1.0.4	https://doi.org/10.18112/openneuro.ds001734.v1.0.4
sub-121	MRI data acquisition	3T Prisma	Siemens	sub-121_task-MGT_run-02_bold.nii.gz	sub-121_task-MGT_run-02_bold.nii.gz	OpenNeuro	doi:10.18112/openneuro.ds001734.v1.0.4	https://doi.org/10.18112/openneuro.ds001734.v1.0.4	MRI pre-processing	derivatives/sub-121/func/sub-121_task-MGT_run-02_bold_space-MNI152NLin2009cAsym_preproc.nii.gz	OpenNeuro	doi:10.18112/openneuro.ds001734.v1.0.4	https://doi.org/10.18112/openneuro.ds001734.v1.0.4
sub-121	MRI data acquisition	3T Prisma	Siemens	sub-121_task-MGT_run-03_bold.nii.gz	sub-121_task-MGT_run-03_bold.nii.gz	OpenNeuro	doi:10.18112/openneuro.ds001734.v1.0.4	https://doi.org/10.18112/openneuro.ds001734.v1.0.4	MRI pre-processing	derivatives/sub-121/func/sub-121_task-MGT_run-03_bold_space-MNI152NLin2009cAsym_preproc.nii.gz	OpenNeuro	doi:10.18112/openneuro.ds001734.v1.0.4	https://doi.org/10.18112/openneuro.ds001734.v1.0.4
sub-121	MRI data acquisition	3T Prisma	Siemens	sub-121_task-MGT_run-04_bold.nii.gz	sub-121_task-MGT_run-04_bold.nii.gz	OpenNeuro	doi:10.18112/openneuro.ds001734.v1.0.4	https://doi.org/10.18112/openneuro.ds001734.v1.0.4	MRI pre-processing	derivatives/sub-121/func/sub-121_task-MGT_run-04_bold_space-MNI152NLin2009cAsym_preproc.nii.gz	OpenNeuro	doi:10.18112/openneuro.ds001734.v1.0.4	https://doi.org/10.18112/openneuro.ds001734.v1.0.4
sub-123	MRI data acquisition	3T Prisma	Siemens	sub-123_T1w.nii.gz	sub-123_T1w.nii.gz	OpenNeuro	doi:10.18112/openneuro.ds001734.v1.0.4	https://doi.org/10.18112/openneuro.ds001734.v1.0.4	MRI pre-processing	derivatives/sub-123/anat/sub-123_t1w_preproc.nii.gz	OpenNeuro	doi:10.18112/openneuro.ds001734.v1.0.4	https://doi.org/10.18112/openneuro.ds001734.v1.0.4
sub-123	MRI data acquisition	3T Prisma	Siemens	sub-123_task-MGT_run-01_bold.nii.gz	sub-123_task-MGT_run-01_bold.nii.gz	OpenNeuro	doi:10.18112/openneuro.ds001734.v1.0.4	https://doi.org/10.18112/openneuro.ds001734.v1.0.4	MRI pre-processing	derivatives/sub-123/func/sub-123_task-MGT_run-01_bold_space-MNI152NLin2009cAsym_preproc.nii.gz	OpenNeuro	doi:10.18112/openneuro.ds001734.v1.0.4	https://doi.org/10.18112/openneuro.ds001734.v1.0.4
sub-123	MRI data acquisition	3T Prisma	Siemens	sub-123_task-MGT_run-02_bold.nii.gz	sub-123_task-MGT_run-02_bold.nii.gz	OpenNeuro	doi:10.18112/openneuro.ds001734.v1.0.4	https://doi.org/10.18112/openneuro.ds001734.v1.0.4	MRI pre-processing	derivatives/sub-123/func/sub-123_task-MGT_run-02_bold_space-MNI152NLin2009cAsym_preproc.nii.gz	OpenNeuro	doi:10.18112/openneuro.ds001734.v1.0.4	https://doi.org/10.18112/openneuro.ds001734.v1.0.4
sub-123	MRI data acquisition	3T Prisma	Siemens	sub-123_task-MGT_run-03_bold.nii.gz	sub-123_task-MGT_run-03_bold.nii.gz	OpenNeuro	doi:10.18112/openneuro.ds001734.v1.0.4	https://doi.org/10.18112/openneuro.ds001734.v1.0.4	MRI pre-processing	derivatives/sub-123/func/sub-123_task-MGT_run-03_bold_space-MNI152NLin2009cAsym_preproc.nii.gz	OpenNeuro	doi:10.18112/openneuro.ds001734.v1.0.4	https://doi.org/10.18112/openneuro.ds001734.v1.0.4
sub-123	MRI data acquisition	3T Prisma	Siemens	sub-123_task-MGT_run-04_bold.nii.gz	sub-123_task-MGT_run-04_bold.nii.gz	OpenNeuro	doi:10.18112/openneuro.ds001734.v1.0.4	https://doi.org/10.18112/openneuro.ds001734.v1.0.4	MRI pre-processing	derivatives/sub-123/func/sub-123_task-MGT_run-04_bold_space-MNI152NLin2009cAsym_preproc.nii.gz	OpenNeuro	doi:10.18112/openneuro.ds001734.v1.0.4	https://doi.org/10.18112/openneuro.ds001734.v1.0.4
sub-124	MRI data acquisition	3T Prisma	Siemens	sub-124_T1w.nii.gz	sub-124_T1w.nii.gz	OpenNeuro	doi:10.18112/openneuro.ds001734.v1.0.4	https://doi.org/10.18112/openneuro.ds001734.v1.0.4	MRI pre-processing	derivatives/sub-124/anat/sub-124_t1w_preproc.nii.gz	OpenNeuro	doi:10.18112/openneuro.ds001734.v1.0.4	https://doi.org/10.18112/openneuro.ds001734.v1.0.4
sub-124	MRI data acquisition	3T Prisma	Siemens	sub-124_task-MGT_run-01_bold.nii.gz	sub-124_task-MGT_run-01_bold.nii.gz	OpenNeuro	doi:10.18112/openneuro.ds001734.v1.0.4	https://doi.org/10.18112/openneuro.ds001734.v1.0.4	MRI pre-processing	derivatives/sub-124/func/sub-124_task-MGT_run-01_bold_space-MNI152NLin2009cAsym_preproc.nii.gz	OpenNeuro	doi:10.18112/openneuro.ds001734.v1.0.4	https://doi.org/10.18112/openneuro.ds001734.v1.0.4
sub-124	MRI data acquisition	3T Prisma	Siemens	sub-124_task-MGT_run-02_bold.nii.gz	sub-124_task-MGT_run-02_bold.nii.gz	OpenNeuro	doi:10.18112/openneuro.ds001734.v1.0.4	https://doi.org/10.18112/openneuro.ds001734.v1.0.4	MRI pre-processing	derivatives/sub-124/func/sub-124_task-MGT_run-02_bold_space-MNI152NLin2009cAsym_preproc.nii.gz	OpenNeuro	doi:10.18112/openneuro.ds001734.v1.0.4	https://doi.org/10.18112/openneuro.ds001734.v1.0.4
sub-124	MRI data acquisition	3T Prisma	Siemens	sub-124_task-MGT_run-03_bold.nii.gz	sub-124_task-MGT_run-03_bold.nii.gz	OpenNeuro	doi:10.18112/openneuro.ds001734.v1.0.4	https://doi.org/10.18112/openneuro.ds001734.v1.0.4	MRI pre-processing	derivatives/sub-124/func/sub-124_task-MGT_run-03_bold_space-MNI152NLin2009cAsym_preproc.nii.gz	OpenNeuro	doi:10.18112/openneuro.ds001734.v1.0.4	https://doi.org/10.18112/openneuro.ds001734.v1.0.4
sub-124	MRI data acquisition	3T Prisma	Siemens	sub-124_task-MGT_run-04_bold.nii.gz	sub-124_task-MGT_run-04_bold.nii.gz	OpenNeuro	doi:10.18112/openneuro.ds001734.v1.0.4	https://doi.org/10.18112/openneuro.ds001734.v1.0.4	MRI pre-processing	derivatives/sub-124/func/sub-124_task-MGT_run-04_bold_space-MNI152NLin2009cAsym_preproc.nii.gz	OpenNeuro	doi:10.18112/openneuro.ds001734.v1.0.4	https://doi.org/10.18112/openneuro.ds001734.v1.0.4
