# Supplementary material for: fMRI data of mixed gambles from the Neuroimaging Analysis Replication and Prediction Study
Source: Sci Data. 2019 Jul 1;6:106. doi: 10.1038/s41597-019-0113-7 (PMC6602933; doi:10.1038/s41597-019-0113-7)
Supplement: Supplementary file 1 — Download metadata file [file 41597_2019_113_MOESM1_ESM.zip › i_Investigation.txt]

# Investigation File generated for Scientific Data with Investigation File Authoring Tool version 0.1.0 on 13/06/2019 - This metadata file is CC0
ONTOLOGY SOURCE REFERENCE
Term Source Name	NCBITaxon	UBERON	ERO	CLO	XCO	PATO	CMO	OBI
Term Source File	http://data.bioontology.org/ontologies/NCBITAXON	http://data.bioontology.org/ontologies/UBERON	http://data.bioontology.org/ontologies/ERO	http://data.bioontology.org/ontologies/CLO	http://data.bioontology.org/ontologies/XCO	http://data.bioontology.org/ontologies/PATO	http://data.bioontology.org/ontologies/CMO	http://data.bioontology.org/ontologies/OBI
Term Source Version	2016AB	releases/2014-06-15	2013-08-02	2.1.106	4.18	unknown	2.41	2014-08-18
Term Source Description	National Center for Biotechnology Information (NCBI) Organismal Classification	Uber Anatomy Ontology	Eagle-I Research Resource Ontology	Cell Line Ontology	Experimental Conditions Ontology	Phenotypic Quality Ontology	Clinical Measurement Ontology	Ontology for Biomedical Investigations
INVESTIGATION
Investigation Identifier
Investigation Title
Investigation Description
Investigation Submission Date
Investigation Public Release Date
INVESTIGATION PUBLICATIONS
Investigation PubMed ID
Investigation Publication DOI
Investigation Publication Author List
Investigation Publication Title
Investigation Publication Status
Investigation Publication Status Term Accession Number
Investigation Publication Status Term Source REF
INVESTIGATION CONTACTS
Investigation Person Last Name
Investigation Person Mid Initials
Investigation Person First Name
Investigation Person Address
Investigation Person Phone
Investigation Person Fax
Investigation Person Email
Investigation Person Affiliation
Investigation Person Roles
Investigation Person Roles Term Accession Number
Investigation Person Roles Term Source REF
STUDY
Study Identifier	10.1038/s41597-019-0113-7
Study Title	fMRI data of mixed gambles from the Neuroimaging Analysis Replication and Prediction Study
Study Submission Date	18/02/2019
Study Public Release Date	01/07/2019
Study Description	https://www.nature.com/articles/s41597-019-0113-7
Study File Name	s_Schonberg115A_study.txt
Comment[Subject Keywords]	""
Comment[Manuscript Licence]	CC BY-4.0
Comment[Experimental Metadata Licence]	CC0
Comment[Supplementary Information File Name]
Comment[Supplementary Information File Type]
Comment[Supplementary Information File URL]
Comment[Data Repository]	OpenNeuro 
Comment[Data Record Accession]	doi:10.18112/openneuro.ds001734.v1.0.4
Comment[Data Record URI]	https://doi.org/10.18112/openneuro.ds001734.v1.0.4
STUDY DESIGN DESCRIPTORS
Study Design Type	data integration objective	data validation objective	behavioral data analysis objective
Study Design Type Term Accession Number	ERO:0100092	ERO:0100094	ERO:0100130
Study Design Type Term Source REF	ERO	ERO	ERO
STUDY PUBLICATIONS
Study PubMed ID
Study Publication DOI
Study Publication Author List
Study Publication Title
Study Publication Status
Study Publication Status Term Accession Number
Study Publication Status Term Source REF
STUDY FACTORS
Study Factor Name	sex	experimental condition	age
Study Factor Type	sex	experimental condition	age
Study Factor Type Term Accession Number	PATO:0000047	XCO:0000000	PATO:0000011
Study Factor Type Term Source REF	CLO	XCO	PATO
STUDY ASSAYS
Study Assay Measurement Type	brain activity measurement
Study Assay Measurement Type Term Accession Number	CMO:0001737
Study Assay Measurement Type Term Source REF	CMO
Study Assay Technology Type	magnetic resonance imaging
Study Assay Technology Type Term Accession Number	ERO:0001235
Study Assay Technology Type Term Source REF	ERO
Study Assay Technology Platform	instrument;manufacturer
Study Assay File Name	a_Schonberg115A_assay.txt
STUDY PROTOCOLS
Study Protocol Name	Experimental procedures	MRI data acquisition	MRI pre-processing
Study Protocol Type	protocol	magnetic resonance imaging	data transformation
Study Protocol Type Term Accession Number	OBI:0000272	ERO:0001235	OBI:0200000
Study Protocol Type Term Source REF	OBI	ERO	ERO
Study Protocol Description			
Study Protocol URI	""	""	""
Study Protocol Version			
Study Protocol Parameters Name	""	instrument;manufacturer	""
Study Protocol Parameters Name Term Accession Number	""	""	""
Study Protocol Parameters Name Term Source REF	""	""	""
Study Protocol Components Name	""	""	""
Study Protocol Components Type	""	""	""
Study Protocol Components Type Term Accession Number	""	""	""
Study Protocol Components Type Term Source REF	""	""	""
STUDY CONTACTS
Study Person Last Name	Botvinik-Nezer	Iwanir	Holzmeister	Huber	Johannesson	Kirchler	Dreber	Camerer	Poldrack	Schonberg
Study Person First Name	Rotem	Roni	Felix	Jürgen	Magnus	Michael	Anna	Colin F.	Russell A.	Tom
Study Person Mid Initials
Study Person Email	""	""	""	""	""	""	""	""	""	schonberg@tauex.tau.ac.il
Study Person Phone
Study Person Fax
Study Person Address
Study Person Affiliation	Sagol School of Neuroscience, Tel Aviv University, Tel Aviv-Yafo, Israel	Sagol School of Neuroscience, Tel Aviv University, Tel Aviv-Yafo, Israel	Department of Banking and Finance, University of Innsbruck, Innsbruck, Austria	Department of Banking and Finance, University of Innsbruck, Innsbruck, Austria	Department of Economics, Stockholm School of Economics, Stockholm, Sweden	Department of Banking and Finance, University of Innsbruck, Innsbruck, Austria	Department of Economics, Stockholm School of Economics, Stockholm, Sweden	Division of Humanities and Social Sciences, California Institute of Technology, Pasadena, CA, USA	Department of Psychology, Stanford University, Stanford, CA, USA	Sagol School of Neuroscience, Tel Aviv University, Tel Aviv-Yafo, Israel
Study Person Roles
Study Person Roles Term Accession Number
Study Person Roles Term Source REF
Comment[Study Person ORCID]	""	""	0000-0001-9606-0427	0000-0003-0073-0321	0000-0001-8759-6393	""	0000-0003-3989-9941	""	0000-0001-6755-0259	0000-0002-4485-816X
Comment[Funder]
Comment[FundRef ID]
Comment[Funder Term Source REF]
Comment[Grant Identifier]
